# Supplementary material for: Differences in Colour Pattern, Behaviour and Gene Expression in the Brain Suggest Divergent Camouflage Strategies in Sympatric Reef Fish Species
Source: Mol Ecol. 2025 Apr 29;34(11):e17748. doi: 10.1111/mec.17748 (PMC12100586; doi:10.1111/mec.17748)
Supplement: Supplementary file 2 — Table S1. Laboratory behavioural experiment. Meta data and parameters measured in the laboratory during the activity assessment, the escape response test and the sociability experiment. [file MEC-34-e17748-s002.xlsx]

## Sheet: Supplementary_Material_Behaviou
id	species	test_date	test_time	test_order	video_box	camera	ISO	Exposure	observer	sociality_barred_id	sociality_black_id	capture_date	release_date	location	depth_feet	home_tank	tank_mate_id	home_tank_combination	SDL_cm	Distance_moved_cm	Velocity_cm.s	In_zone_Frequency	In_zone_cum_duration	In_zone_latency	Acceleration_min_cm.s2	Acceleration_max_cm.s2	vid_id	Distance_per_body_length	Velocity_body_length.s	escape_video_scored	escape_response_trial	starting_position	duration	quadrants	speed	reaction	swimming_behaviour	total.time.at.barred.stimulus	total.time.at.black.stimulus	total.time.at.rock	time.at.barred.stimulus.Trial.1	time.at.black.stimulus.Trial.1	time.at.rock.Trial.1	time.at.barred.stimulus.Trial.2	time.at.black.stimulus.Trial.2	time.at.rock.Trial.2
BD22-041	barred	2022-10-17	14:54:00	OFT_ESC_SOC	left_box	0A4F	1800	1	MH	BD22-033	BD22-029	2022-10-15	2022-10-18	Solarte_A_Slope	15 to 25	3	BD22-042	barred_barred	7.73	4586.4	8.49308	1	540.049	0	-898.268	975.925	E:\test_videos\OFT\vids_cut\041_OFT.mov-cut.mov	593.325	1.09872	Mel	1	close_side	0.76	3	0.253333	to_curtain_exclude	stationary	252	154	42	194	58	42	58	96	0
BD22-041	barred	2022-10-17	14:54:00	OFT_ESC_SOC	left_box	0A4F	1800	1	MH	BD22-033	BD22-029	2022-10-15	2022-10-18	Solarte_A_Slope	15 to 25	3	BD22-042	barred_barred	7.73	4586.4	8.49308	1	540.049	0	-898.268	975.925	E:\test_videos\OFT\vids_cut\041_OFT.mov-cut.mov	593.325	1.09872	Mel	2	middle	0.64	3	0.213333	to_hand_include	stationary	252	154	42	194	58	42	58	96	0
BD22-041	barred	2022-10-17	14:54:00	OFT_ESC_SOC	left_box	0A4F	1800	1	MH	BD22-033	BD22-029	2022-10-15	2022-10-18	Solarte_A_Slope	15 to 25	3	BD22-042	barred_barred	7.73	4586.4	8.49308	1	540.049	0	-898.268	975.925	E:\test_videos\OFT\vids_cut\041_OFT.mov-cut.mov	593.325	1.09872	Mel	3	close_side	0.6	3	0.2	to_hand_include	stationary	252	154	42	194	58	42	58	96	0
BD22-041	barred	2022-10-17	14:54:00	OFT_ESC_SOC	left_box	0A4F	1800	1	MH	BD22-033	BD22-029	2022-10-15	2022-10-18	Solarte_A_Slope	15 to 25	3	BD22-042	barred_barred	7.73	4586.4	8.49308	1	540.049	0	-898.268	975.925	E:\test_videos\OFT\vids_cut\041_OFT.mov-cut.mov	593.325	1.09872	Mel	4	far_side	0.64	2	0.32	to_hand_include	stationary	252	154	42	194	58	42	58	96	0
BD22-042	barred	2022-10-17	14:58:00	OFT_ESC_SOC	right_box	7607	1800	1	MH	BD22-028	BD22-024	2022-10-15	2022-10-18	Solarte_A_Slope	15 to 25	3	BD22-041	barred_barred	7.25	436.012	0.807406	1	540.049	0	-678.701	678.701	E:\test_videos\OFT\vids_cut\042_OFT.mp4-cut.mov	60.1396	0.111366	Marco	4	far_side	0.7	2	0.4	to_hand_include	stationary	268	218	0	268	218	0	NA	NA	NA
BD22-042	barred	2022-10-17	14:58:00	OFT_ESC_SOC	right_box	7607	1800	1	MH	BD22-028	BD22-024	2022-10-15	2022-10-18	Solarte_A_Slope	15 to 25	3	BD22-041	barred_barred	7.25	436.012	0.807406	1	540.049	0	-678.701	678.701	E:\test_videos\OFT\vids_cut\042_OFT.mp4-cut.mov	60.1396	0.111366	Marco	2	middle	1.6	4	0.325	to_curtain_exclude	stationary	268	218	0	268	218	0	NA	NA	NA
BD22-042	barred	2022-10-17	14:58:00	OFT_ESC_SOC	right_box	7607	1800	1	MH	BD22-028	BD22-024	2022-10-15	2022-10-18	Solarte_A_Slope	15 to 25	3	BD22-041	barred_barred	7.25	436.012	0.807406	1	540.049	0	-678.701	678.701	E:\test_videos\OFT\vids_cut\042_OFT.mp4-cut.mov	60.1396	0.111366	Marco	1	close_side	1.3	4	0.333333	to_hand_include	stationary	268	218	0	268	218	0	NA	NA	NA
BD22-042	barred	2022-10-17	14:58:00	OFT_ESC_SOC	right_box	7607	1800	1	MH	BD22-028	BD22-024	2022-10-15	2022-10-18	Solarte_A_Slope	15 to 25	3	BD22-041	barred_barred	7.25	436.012	0.807406	1	540.049	0	-678.701	678.701	E:\test_videos\OFT\vids_cut\042_OFT.mp4-cut.mov	60.1396	0.111366	Marco	3	far_side	1	3	0.35	to_hand_include	stationary	268	218	0	268	218	0	NA	NA	NA
BD22-043	black	2022-10-17	15:48:00	OFT_ESC_SOC	right_box	7607	1800	1	MH	BD22-028	BD22-024	2022-10-15	2022-10-21	Solarte_A_Slope	25	4	BD22-044	black_barred	6.43	601.707	1.11424	1	540.049	0	-877.75	896.185	E:\test_videos\OFT\vids_cut\043_OFT.MP4-cut.mov	93.5781	0.173288	Marco	1	middle	0.5	2	0.25	to_hand_include	stationary	2	0	2	2	0	2	0	0	0
BD22-043	black	2022-10-17	15:48:00	OFT_ESC_SOC	right_box	7607	1800	1	MH	BD22-028	BD22-024	2022-10-15	2022-10-21	Solarte_A_Slope	25	4	BD22-044	black_barred	6.43	601.707	1.11424	1	540.049	0	-877.75	896.185	E:\test_videos\OFT\vids_cut\043_OFT.MP4-cut.mov	93.5781	0.173288	Marco	2	far_side	1.5	3	0.5	to_hand_include	stationary	2	0	2	2	0	2	0	0	0
BD22-043	black	2022-10-17	15:48:00	OFT_ESC_SOC	right_box	7607	1800	1	MH	BD22-028	BD22-024	2022-10-15	2022-10-21	Solarte_A_Slope	25	4	BD22-044	black_barred	6.43	601.707	1.11424	1	540.049	0	-877.75	896.185	E:\test_videos\OFT\vids_cut\043_OFT.MP4-cut.mov	93.5781	0.173288	Marco	3	middle	0.7	2	0.35	to_hand_include	stationary	2	0	2	2	0	2	0	0	0
BD22-043	black	2022-10-17	15:48:00	OFT_ESC_SOC	right_box	7607	1800	1	MH	BD22-028	BD22-024	2022-10-15	2022-10-21	Solarte_A_Slope	25	4	BD22-044	black_barred	6.43	601.707	1.11424	1	540.049	0	-877.75	896.185	E:\test_videos\OFT\vids_cut\043_OFT.MP4-cut.mov	93.5781	0.173288	Marco	4	close_side	1.5	3	0.5	to_hand_include	stationary	2	0	2	2	0	2	0	0	0
BD22-044	barred	2022-10-17	15:44:00	OFT_ESC_SOC	left_box	0A4F	1800	1	MH	BD22-033	BD22-029	2022-10-15	2022-10-18	Solarte_A_Slope	15 to 25	4	BD22-043	black_barred	6.28	12404.3	22.9702	1	540.049	0	-896.138	957.775	E:\test_videos\OFT\vids_cut\044_OFT.mov-cut.mov	1975.21	3.65768	Marco	1	close_side	0.6	3	0.2	to_hand_include	stationary	20	24	64	0	4	34	20	20	30
BD22-044	barred	2022-10-17	15:44:00	OFT_ESC_SOC	left_box	0A4F	1800	1	MH	BD22-033	BD22-029	2022-10-15	2022-10-18	Solarte_A_Slope	15 to 25	4	BD22-043	black_barred	6.28	12404.3	22.9702	1	540.049	0	-896.138	957.775	E:\test_videos\OFT\vids_cut\044_OFT.mov-cut.mov	1975.21	3.65768	Marco	2	close_side	0.7	4	0.175	to_hand_include	stationary	20	24	64	0	4	34	20	20	30
BD22-044	barred	2022-10-17	15:44:00	OFT_ESC_SOC	left_box	0A4F	1800	1	MH	BD22-033	BD22-029	2022-10-15	2022-10-18	Solarte_A_Slope	15 to 25	4	BD22-043	black_barred	6.28	12404.3	22.9702	1	540.049	0	-896.138	957.775	E:\test_videos\OFT\vids_cut\044_OFT.mov-cut.mov	1975.21	3.65768	Marco	3	middle	1.2	3	0.4	to_hand_include	stationary	20	24	64	0	4	34	20	20	30
BD22-044	barred	2022-10-17	15:44:00	OFT_ESC_SOC	left_box	0A4F	1800	1	MH	BD22-033	BD22-029	2022-10-15	2022-10-18	Solarte_A_Slope	15 to 25	4	BD22-043	black_barred	6.28	12404.3	22.9702	1	540.049	0	-896.138	957.775	E:\test_videos\OFT\vids_cut\044_OFT.mov-cut.mov	1975.21	3.65768	Marco	4	middle	0.7	2	0.35	to_hand_include	stationary	20	24	64	0	4	34	20	20	30
BD22-049	black	2022-10-20	14:07:00	OFT_ESC_SOC	left_box	0A4F	1800	1	JG	BD22-039	BD22-043 (first R)	2022-10-18	2022-10-21	Lagoon_A	10	1	BD22-050	black_barred	7.07	861.163	1.59469	1	540.052	0	-893.49	908.088	E:\test_videos\OFT\vids_cut\049_OFT.mov-cut.mov	121.805	0.225557	Marco	1	middle	1.2	3	0.4	to_hand_include	stationary	214	64	94	128	36	28	86	28	66
BD22-049	black	2022-10-20	14:07:00	OFT_ESC_SOC	left_box	0A4F	1800	1	JG	BD22-039	BD22-043 (first R)	2022-10-18	2022-10-21	Lagoon_A	10	1	BD22-050	black_barred	7.07	861.163	1.59469	1	540.052	0	-893.49	908.088	E:\test_videos\OFT\vids_cut\049_OFT.mov-cut.mov	121.805	0.225557	Marco	2	middle	0.6	2	0.3	to_hand_include	stationary	214	64	94	128	36	28	86	28	66
BD22-049	black	2022-10-20	14:07:00	OFT_ESC_SOC	left_box	0A4F	1800	1	JG	BD22-039	BD22-043 (first R)	2022-10-18	2022-10-21	Lagoon_A	10	1	BD22-050	black_barred	7.07	861.163	1.59469	1	540.052	0	-893.49	908.088	E:\test_videos\OFT\vids_cut\049_OFT.mov-cut.mov	121.805	0.225557	Marco	3	far_side	0.5	2	0.25	to_hand_include	stationary	214	64	94	128	36	28	86	28	66
BD22-049	black	2022-10-20	14:07:00	OFT_ESC_SOC	left_box	0A4F	1800	1	JG	BD22-039	BD22-043 (first R)	2022-10-18	2022-10-21	Lagoon_A	10	1	BD22-050	black_barred	7.07	861.163	1.59469	1	540.052	0	-893.49	908.088	E:\test_videos\OFT\vids_cut\049_OFT.mov-cut.mov	121.805	0.225557	Marco	4	close_side	1.6	3	0.533333	to_hand_include	stationary	214	64	94	128	36	28	86	28	66
BD22-050	barred	2022-10-20	14:10:00	OFT_ESC_SOC	right_box	7607	1800	1	JG	BD22-047	BD22-045	2022-10-18	2022-10-24	Lagoon_A	10	1	BD22-049	black_barred	7.33	8586.94	15.9016	1	540.037	0	-901.224	943.501	E:\test_videos\OFT\vids_cut\050_OFT.MP4-cut.mov	1171.48	2.16939	Marco	1	far_side	1.7	4	0.425	to_hand_include	stationary	418	48	0	134	48	0	284	0	0
BD22-050	barred	2022-10-20	14:10:00	OFT_ESC_SOC	right_box	7607	1800	1	JG	BD22-047	BD22-045	2022-10-18	2022-10-24	Lagoon_A	10	1	BD22-049	black_barred	7.33	8586.94	15.9016	1	540.037	0	-901.224	943.501	E:\test_videos\OFT\vids_cut\050_OFT.MP4-cut.mov	1171.48	2.16939	Marco	2	far_side	0.7	2	0.35	to_hand_include	stationary	418	48	0	134	48	0	284	0	0
BD22-050	barred	2022-10-20	14:10:00	OFT_ESC_SOC	right_box	7607	1800	1	JG	BD22-047	BD22-045	2022-10-18	2022-10-24	Lagoon_A	10	1	BD22-049	black_barred	7.33	8586.94	15.9016	1	540.037	0	-901.224	943.501	E:\test_videos\OFT\vids_cut\050_OFT.MP4-cut.mov	1171.48	2.16939	Marco	3	close_side	1	2	0.5	to_hand_include	stationary	418	48	0	134	48	0	284	0	0
BD22-050	barred	2022-10-20	14:10:00	OFT_ESC_SOC	right_box	7607	1800	1	JG	BD22-047	BD22-045	2022-10-18	2022-10-24	Lagoon_A	10	1	BD22-049	black_barred	7.33	8586.94	15.9016	1	540.037	0	-901.224	943.501	E:\test_videos\OFT\vids_cut\050_OFT.MP4-cut.mov	1171.48	2.16939	Marco	4	far_side	1.5	4	0.375	to_hand_include	stationary	418	48	0	134	48	0	284	0	0
BD22-051	barred	2022-10-20	11:47:00	OFT_ESC_SOC	left_box	0A4F	1800	1	JG	BD22-047	BD22-045	2022-10-18	2022-10-21	Lagoon_A	10	H2	BD22-052	barred_barred	8.17	51.5781	0.0955123	1	540.049	0	-636.789	636.789	E:\test_videos\OFT\vids_cut\051_OFT.mov-cut.mov	6.31311	0.0116906	Jakob	1	far_side	0.67	3	0.223333	to_hand_include	stationary	6	0	24	6	0	24	0	0	0
BD22-051	barred	2022-10-20	11:47:00	OFT_ESC_SOC	left_box	0A4F	1800	1	JG	BD22-047	BD22-045	2022-10-18	2022-10-21	Lagoon_A	10	H2	BD22-052	barred_barred	8.17	51.5781	0.0955123	1	540.049	0	-636.789	636.789	E:\test_videos\OFT\vids_cut\051_OFT.mov-cut.mov	6.31311	0.0116906	Jakob	2	close_side	0.57	2	0.285	to_hand_include	stationary	6	0	24	6	0	24	0	0	0
BD22-051	barred	2022-10-20	11:47:00	OFT_ESC_SOC	left_box	0A4F	1800	1	JG	BD22-047	BD22-045	2022-10-18	2022-10-21	Lagoon_A	10	H2	BD22-052	barred_barred	8.17	51.5781	0.0955123	1	540.049	0	-636.789	636.789	E:\test_videos\OFT\vids_cut\051_OFT.mov-cut.mov	6.31311	0.0116906	Jakob	3	middle	0.67	3	0.223333	to_hand_include	stationary	6	0	24	6	0	24	0	0	0
BD22-051	barred	2022-10-20	11:47:00	OFT_ESC_SOC	left_box	0A4F	1800	1	JG	BD22-047	BD22-045	2022-10-18	2022-10-21	Lagoon_A	10	H2	BD22-052	barred_barred	8.17	51.5781	0.0955123	1	540.049	0	-636.789	636.789	E:\test_videos\OFT\vids_cut\051_OFT.mov-cut.mov	6.31311	0.0116906	Jakob	4	far_side	0.43	2	0.215	to_hand_include	stationary	6	0	24	6	0	24	0	0	0
BD22-052	barred	2022-10-20	11:51:00	OFT_ESC_SOC	right_box	7607	1800	1	JG	BD22-039 (first R)	BD22-043	2022-10-18	2022-10-21	Lagoon_A	10	H2	BD22-051	barred_barred	7.91	687.994	1.27403	1	540.049	0	-889.28	889.28	E:\test_videos\OFT\vids_cut\052_OFT.MP4-cut.mov	86.9777	0.161066	Marco	1	far_side	0.6	2	0.3	to_hand_include	stationary	76	46	74	38	22	72	38	24	2
BD22-052	barred	2022-10-20	11:51:00	OFT_ESC_SOC	right_box	7607	1800	1	JG	BD22-039 (first R)	BD22-043	2022-10-18	2022-10-21	Lagoon_A	10	H2	BD22-051	barred_barred	7.91	687.994	1.27403	1	540.049	0	-889.28	889.28	E:\test_videos\OFT\vids_cut\052_OFT.MP4-cut.mov	86.9777	0.161066	Marco	2	close_side	0.6	2	0.3	to_hand_include	stationary	76	46	74	38	22	72	38	24	2
BD22-052	barred	2022-10-20	11:51:00	OFT_ESC_SOC	right_box	7607	1800	1	JG	BD22-039 (first R)	BD22-043	2022-10-18	2022-10-21	Lagoon_A	10	H2	BD22-051	barred_barred	7.91	687.994	1.27403	1	540.049	0	-889.28	889.28	E:\test_videos\OFT\vids_cut\052_OFT.MP4-cut.mov	86.9777	0.161066	Marco	3	far_side	0.4	2	0.2	to_hand_include	stationary	76	46	74	38	22	72	38	24	2
BD22-052	barred	2022-10-20	11:51:00	OFT_ESC_SOC	right_box	7607	1800	1	JG	BD22-039 (first R)	BD22-043	2022-10-18	2022-10-21	Lagoon_A	10	H2	BD22-051	barred_barred	7.91	687.994	1.27403	1	540.049	0	-889.28	889.28	E:\test_videos\OFT\vids_cut\052_OFT.MP4-cut.mov	86.9777	0.161066	Marco	4	close_side	0.7	2	0.35	to_hand_include	stationary	76	46	74	38	22	72	38	24	2
BD22-053	black	2022-10-20	09:24:00	OFT_ESC_SOC	left_box	0A4F	1800	1	JG	BD22-039	BD22-043	2022-10-18	2022-10-21	Lagoon_A	10	2	BD22-054	black_black	7.41	4853.69	8.98805	1	540.049	0	-899.284	969.205	E:\test_videos\OFT\vids_cut\053_OFT.mov-cut.mov	655.019	1.21296	Jakob	1	far_side	1.92	5	0.384	to_hand_include	stationary	126	76	42	70	38	2	56	38	40
BD22-053	black	2022-10-20	09:24:00	OFT_ESC_SOC	left_box	0A4F	1800	1	JG	BD22-039	BD22-043	2022-10-18	2022-10-21	Lagoon_A	10	2	BD22-054	black_black	7.41	4853.69	8.98805	1	540.049	0	-899.284	969.205	E:\test_videos\OFT\vids_cut\053_OFT.mov-cut.mov	655.019	1.21296	Jakob	2	middle	2.2	5	0.44	to_hand_include	stationary	126	76	42	70	38	2	56	38	40
BD22-053	black	2022-10-20	09:24:00	OFT_ESC_SOC	left_box	0A4F	1800	1	JG	BD22-039	BD22-043	2022-10-18	2022-10-21	Lagoon_A	10	2	BD22-054	black_black	7.41	4853.69	8.98805	1	540.049	0	-899.284	969.205	E:\test_videos\OFT\vids_cut\053_OFT.mov-cut.mov	655.019	1.21296	Jakob	3	close_side	1.36	2	0.68	to_hand_include	stationary	126	76	42	70	38	2	56	38	40
BD22-053	black	2022-10-20	09:24:00	OFT_ESC_SOC	left_box	0A4F	1800	1	JG	BD22-039	BD22-043	2022-10-18	2022-10-21	Lagoon_A	10	2	BD22-054	black_black	7.41	4853.69	8.98805	1	540.049	0	-899.284	969.205	E:\test_videos\OFT\vids_cut\053_OFT.mov-cut.mov	655.019	1.21296	Jakob	4	close_side	1.73	3	0.576667	to_hand_include	stationary	126	76	42	70	38	2	56	38	40
BD22-054	black	2022-10-20	09:27:00	OFT_ESC_SOC	right_box	7607	1800	1	JG	BD22-047	BD22-045	2022-10-18	2022-10-21	Lagoon_A	10	2	BD22-053	black_black	7.76	2597.39	4.80981	1	540.052	0	-897.856	981.504	E:\test_videos\OFT\vids_cut\054_OFT.MP4-cut.mov	334.715	0.619821	Jakob	1	middle	0.6	2	0.3	to_hand_include	stationary	246	116	20	146	98	12	100	18	8
BD22-054	black	2022-10-20	09:27:00	OFT_ESC_SOC	right_box	7607	1800	1	JG	BD22-047	BD22-045	2022-10-18	2022-10-21	Lagoon_A	10	2	BD22-053	black_black	7.76	2597.39	4.80981	1	540.052	0	-897.856	981.504	E:\test_videos\OFT\vids_cut\054_OFT.MP4-cut.mov	334.715	0.619821	Jakob	2	far_side	1.1	3	0.366667	to_hand_include	stationary	246	116	20	146	98	12	100	18	8
BD22-054	black	2022-10-20	09:27:00	OFT_ESC_SOC	right_box	7607	1800	1	JG	BD22-047	BD22-045	2022-10-18	2022-10-21	Lagoon_A	10	2	BD22-053	black_black	7.76	2597.39	4.80981	1	540.052	0	-897.856	981.504	E:\test_videos\OFT\vids_cut\054_OFT.MP4-cut.mov	334.715	0.619821	Jakob	3	far_side	0.8	2	0.4	to_hand_include	stationary	246	116	20	146	98	12	100	18	8
BD22-054	black	2022-10-20	09:27:00	OFT_ESC_SOC	right_box	7607	1800	1	JG	BD22-047	BD22-045	2022-10-18	2022-10-21	Lagoon_A	10	2	BD22-053	black_black	7.76	2597.39	4.80981	1	540.052	0	-897.856	981.504	E:\test_videos\OFT\vids_cut\054_OFT.MP4-cut.mov	334.715	0.619821	Jakob	4	close_side	0.5	2	0.25	to_hand_include	stationary	246	116	20	146	98	12	100	18	8
BD22-055	black	2022-10-20	11:01:00	OFT_ESC_SOC	left_box	0A4F	1800	1	JG	BD22-039	BD22-043 (first R)	2022-10-18	2022-10-21	Lagoon_A	10	3	BD22-056	black_barred	7.4	8189.69	15.1657	1	540.049	0	-896.282	992.516	E:\test_videos\OFT\vids_cut\055_OFT.mov-cut.mov	1106.71	2.04942	Jakob	1	middle	1.23	2	0.615	to_hand_include	stationary	196	104	34	186	22	20	10	82	14
BD22-055	black	2022-10-20	11:01:00	OFT_ESC_SOC	left_box	0A4F	1800	1	JG	BD22-039	BD22-043 (first R)	2022-10-18	2022-10-21	Lagoon_A	10	3	BD22-056	black_barred	7.4	8189.69	15.1657	1	540.049	0	-896.282	992.516	E:\test_videos\OFT\vids_cut\055_OFT.mov-cut.mov	1106.71	2.04942	Jakob	2	close_side	1.47	3	0.49	to_hand_include	swimming	196	104	34	186	22	20	10	82	14
BD22-055	black	2022-10-20	11:01:00	OFT_ESC_SOC	left_box	0A4F	1800	1	JG	BD22-039	BD22-043 (first R)	2022-10-18	2022-10-21	Lagoon_A	10	3	BD22-056	black_barred	7.4	8189.69	15.1657	1	540.049	0	-896.282	992.516	E:\test_videos\OFT\vids_cut\055_OFT.mov-cut.mov	1106.71	2.04942	Jakob	3	close_side	0.33	1	0.33	to_hand_include	swimming	196	104	34	186	22	20	10	82	14
BD22-055	black	2022-10-20	11:01:00	OFT_ESC_SOC	left_box	0A4F	1800	1	JG	BD22-039	BD22-043 (first R)	2022-10-18	2022-10-21	Lagoon_A	10	3	BD22-056	black_barred	7.4	8189.69	15.1657	1	540.049	0	-896.282	992.516	E:\test_videos\OFT\vids_cut\055_OFT.mov-cut.mov	1106.71	2.04942	Jakob	4	middle	0.77	2	0.385	to_hand_include	swimming	196	104	34	186	22	20	10	82	14
BD22-056	barred	2022-10-20	11:04:00	OFT_ESC_SOC	right_box	7607	1800	1	JG	BD22-047	BD22-045	2022-10-18	2022-10-21	Lagoon_A	10	3	BD22-055	black_barred	7.65	16.5706	0.0306855	1	540.049	0	-521.115	521.115	E:\test_videos\OFT\vids_cut\056_OFT.MP4-cut.mov	2.16609	0.00401118	Marco	1	close_side	0.7	3	0.233333	to_hand_include	stationary	32	28	6	32	28	6	0	0	0
BD22-056	barred	2022-10-20	11:04:00	OFT_ESC_SOC	right_box	7607	1800	1	JG	BD22-047	BD22-045	2022-10-18	2022-10-21	Lagoon_A	10	3	BD22-055	black_barred	7.65	16.5706	0.0306855	1	540.049	0	-521.115	521.115	E:\test_videos\OFT\vids_cut\056_OFT.MP4-cut.mov	2.16609	0.00401118	Marco	2	far_side	0.8	3	0.266667	to_hand_include	stationary	32	28	6	32	28	6	0	0	0
BD22-056	barred	2022-10-20	11:04:00	OFT_ESC_SOC	right_box	7607	1800	1	JG	BD22-047	BD22-045	2022-10-18	2022-10-21	Lagoon_A	10	3	BD22-055	black_barred	7.65	16.5706	0.0306855	1	540.049	0	-521.115	521.115	E:\test_videos\OFT\vids_cut\056_OFT.MP4-cut.mov	2.16609	0.00401118	Marco	3	far_side	0.5	2	0.25	to_hand_include	stationary	32	28	6	32	28	6	0	0	0
BD22-056	barred	2022-10-20	11:04:00	OFT_ESC_SOC	right_box	7607	1800	1	JG	BD22-047	BD22-045	2022-10-18	2022-10-21	Lagoon_A	10	3	BD22-055	black_barred	7.65	16.5706	0.0306855	1	540.049	0	-521.115	521.115	E:\test_videos\OFT\vids_cut\056_OFT.MP4-cut.mov	2.16609	0.00401118	Marco	4	middle	0.9	3	0.3	to_hand_include	stationary	32	28	6	32	28	6	0	0	0
BD22-057	black	2022-10-20	10:08:00	OFT_ESC_SOC	left_box	0A4F	1800	1	JG	BD22-047	BD22-045	2022-10-18	2022-10-24	Lagoon_A	10	4	BD22-058	black_black	7.01	490.905	0.909058	1	540.049	0	-894.154	909.021	E:\test_videos\OFT\vids_cut\057_OFT.mov-cut.mov	70.0292	0.12968	Mel	1	far_side	0.52	2	0.26	to_hand_include	stationary	82	68	4	76	46	0	6	22	4
BD22-057	black	2022-10-20	10:08:00	OFT_ESC_SOC	left_box	0A4F	1800	1	JG	BD22-047	BD22-045	2022-10-18	2022-10-24	Lagoon_A	10	4	BD22-058	black_black	7.01	490.905	0.909058	1	540.049	0	-894.154	909.021	E:\test_videos\OFT\vids_cut\057_OFT.mov-cut.mov	70.0292	0.12968	Mel	2	close_side	0.6	2	0.3	to_hand_include	stationary	82	68	4	76	46	0	6	22	4
BD22-057	black	2022-10-20	10:08:00	OFT_ESC_SOC	left_box	0A4F	1800	1	JG	BD22-047	BD22-045	2022-10-18	2022-10-24	Lagoon_A	10	4	BD22-058	black_black	7.01	490.905	0.909058	1	540.049	0	-894.154	909.021	E:\test_videos\OFT\vids_cut\057_OFT.mov-cut.mov	70.0292	0.12968	Mel	3	far_side	0.44	3	0.146667	to_hand_include	stationary	82	68	4	76	46	0	6	22	4
BD22-057	black	2022-10-20	10:08:00	OFT_ESC_SOC	left_box	0A4F	1800	1	JG	BD22-047	BD22-045	2022-10-18	2022-10-24	Lagoon_A	10	4	BD22-058	black_black	7.01	490.905	0.909058	1	540.049	0	-894.154	909.021	E:\test_videos\OFT\vids_cut\057_OFT.mov-cut.mov	70.0292	0.12968	Mel	4	middle	0.76	3	0.253333	to_hand_include	stationary	82	68	4	76	46	0	6	22	4
BD22-058	black	2022-10-20	10:11:00	OFT_ESC_SOC	right_box	7607	1800	1	JG	BD22-039	BD22-043	2022-10-18	2022-10-27	Lagoon_A	10	4	BD22-057	black_black	7.1	628.049	1.16302	1	540.049	0	-893.466	904.534	E:\test_videos\OFT\vids_cut\058_OFT.MP4-cut.mov	88.4576	0.163806	Mel	1	far_side	0.32	2	0.16	to_hand_include	stationary	54	54	14	16	32	6	38	22	8
BD22-058	black	2022-10-20	10:11:00	OFT_ESC_SOC	right_box	7607	1800	1	JG	BD22-039	BD22-043	2022-10-18	2022-10-27	Lagoon_A	10	4	BD22-057	black_black	7.1	628.049	1.16302	1	540.049	0	-893.466	904.534	E:\test_videos\OFT\vids_cut\058_OFT.MP4-cut.mov	88.4576	0.163806	Mel	2	far_side	0.48	2	0.24	to_hand_include	stationary	54	54	14	16	32	6	38	22	8
BD22-058	black	2022-10-20	10:11:00	OFT_ESC_SOC	right_box	7607	1800	1	JG	BD22-039	BD22-043	2022-10-18	2022-10-27	Lagoon_A	10	4	BD22-057	black_black	7.1	628.049	1.16302	1	540.049	0	-893.466	904.534	E:\test_videos\OFT\vids_cut\058_OFT.MP4-cut.mov	88.4576	0.163806	Mel	3	middle	0.48	2	0.24	to_hand_include	stationary	54	54	14	16	32	6	38	22	8
BD22-058	black	2022-10-20	10:11:00	OFT_ESC_SOC	right_box	7607	1800	1	JG	BD22-039	BD22-043	2022-10-18	2022-10-27	Lagoon_A	10	4	BD22-057	black_black	7.1	628.049	1.16302	1	540.049	0	-893.466	904.534	E:\test_videos\OFT\vids_cut\058_OFT.MP4-cut.mov	88.4576	0.163806	Mel	4	far_side	0.56	3	0.186667	to_hand_include	stationary	54	54	14	16	32	6	38	22	8
BD22-059	barred	2022-10-20	14:51:00	OFT_ESC_SOC	left_box	0A4F	1800	1	JG	BD22-047	BD22-045	2022-10-18	2022-10-21	Lagoon_A	10	5	BD22-060	barred_barred	7.57	260.223	0.48188	1	540.049	0	-882.816	918.457	E:\test_videos\OFT\vids_cut\059_OFT.mov-cut.mov	34.3756	0.0636565	Mel	1	close_side	0.64	2	0.32	to_hand_include	stationary	48	72	76	20	46	52	28	26	24
BD22-059	barred	2022-10-20	14:51:00	OFT_ESC_SOC	left_box	0A4F	1800	1	JG	BD22-047	BD22-045	2022-10-18	2022-10-21	Lagoon_A	10	5	BD22-060	barred_barred	7.57	260.223	0.48188	1	540.049	0	-882.816	918.457	E:\test_videos\OFT\vids_cut\059_OFT.mov-cut.mov	34.3756	0.0636565	Mel	2	far_side	0.72	3	0.24	to_hand_include	stationary	48	72	76	20	46	52	28	26	24
BD22-059	barred	2022-10-20	14:51:00	OFT_ESC_SOC	left_box	0A4F	1800	1	JG	BD22-047	BD22-045	2022-10-18	2022-10-21	Lagoon_A	10	5	BD22-060	barred_barred	7.57	260.223	0.48188	1	540.049	0	-882.816	918.457	E:\test_videos\OFT\vids_cut\059_OFT.mov-cut.mov	34.3756	0.0636565	Mel	3	close_side	0.88	3	0.293333	to_hand_include	stationary	48	72	76	20	46	52	28	26	24
BD22-059	barred	2022-10-20	14:51:00	OFT_ESC_SOC	left_box	0A4F	1800	1	JG	BD22-047	BD22-045	2022-10-18	2022-10-21	Lagoon_A	10	5	BD22-060	barred_barred	7.57	260.223	0.48188	1	540.049	0	-882.816	918.457	E:\test_videos\OFT\vids_cut\059_OFT.mov-cut.mov	34.3756	0.0636565	Mel	4	middle	0.68	3	0.226667	to_hand_include	stationary	48	72	76	20	46	52	28	26	24
BD22-060	barred	2022-10-20	14:55:00	OFT_ESC_SOC	right_box	7607	1800	1	JG	BD22-039 (first top)	BD22-043	2022-10-18	2022-10-24	Lagoon_A	10	5	BD22-059	barred_barred	6.7	2450.89	4.53845	1	540.061	0	-899.709	959.938	E:\test_videos\OFT\vids_cut\060_OFT.MP4-cut.mov	365.804	0.677381	Jakob	1	far_side	1.1	5	0.22	to_hand_include	stationary	110	178	36	80	152	10	30	26	26
BD22-060	barred	2022-10-20	14:55:00	OFT_ESC_SOC	right_box	7607	1800	1	JG	BD22-039 (first top)	BD22-043	2022-10-18	2022-10-24	Lagoon_A	10	5	BD22-059	barred_barred	6.7	2450.89	4.53845	1	540.061	0	-899.709	959.938	E:\test_videos\OFT\vids_cut\060_OFT.MP4-cut.mov	365.804	0.677381	Jakob	2	middle	0.5	2	0.25	to_hand_include	stationary	110	178	36	80	152	10	30	26	26
BD22-060	barred	2022-10-20	14:55:00	OFT_ESC_SOC	right_box	7607	1800	1	JG	BD22-039 (first top)	BD22-043	2022-10-18	2022-10-24	Lagoon_A	10	5	BD22-059	barred_barred	6.7	2450.89	4.53845	1	540.061	0	-899.709	959.938	E:\test_videos\OFT\vids_cut\060_OFT.MP4-cut.mov	365.804	0.677381	Jakob	3	far_side	1.6	4	0.4	to_hand_include	stationary	110	178	36	80	152	10	30	26	26
BD22-060	barred	2022-10-20	14:55:00	OFT_ESC_SOC	right_box	7607	1800	1	JG	BD22-039 (first top)	BD22-043	2022-10-18	2022-10-24	Lagoon_A	10	5	BD22-059	barred_barred	6.7	2450.89	4.53845	1	540.061	0	-899.709	959.938	E:\test_videos\OFT\vids_cut\060_OFT.MP4-cut.mov	365.804	0.677381	Jakob	4	middle	0.6	3	0.2	to_hand_include	stationary	110	178	36	80	152	10	30	26	26
BD22-061	black	2022-10-20	15:47:00	OFT_ESC_SOC	right_box	7607	1800	1	JG	BD22-047	BD22-045	2022-10-18	2022-10-21	Lagoon_A	10	6	BD22-062	black_barred	6.67	3583.15	6.63527	1	540.049	0	-895.782	916.949	E:\test_videos\OFT\vids_cut\061_OFT.MP4-cut.mov	537.204	0.994793	Mel	1	middle	1.04	3	0.346667	to_hand_include	stationary	134	146	0	98	100	0	36	46	0
BD22-061	black	2022-10-20	15:47:00	OFT_ESC_SOC	right_box	7607	1800	1	JG	BD22-047	BD22-045	2022-10-18	2022-10-21	Lagoon_A	10	6	BD22-062	black_barred	6.67	3583.15	6.63527	1	540.049	0	-895.782	916.949	E:\test_videos\OFT\vids_cut\061_OFT.MP4-cut.mov	537.204	0.994793	Mel	2	middle	0.84	2	0.42	to_hand_include	stationary	134	146	0	98	100	0	36	46	0
BD22-061	black	2022-10-20	15:47:00	OFT_ESC_SOC	right_box	7607	1800	1	JG	BD22-047	BD22-045	2022-10-18	2022-10-21	Lagoon_A	10	6	BD22-062	black_barred	6.67	3583.15	6.63527	1	540.049	0	-895.782	916.949	E:\test_videos\OFT\vids_cut\061_OFT.MP4-cut.mov	537.204	0.994793	Mel	3	far_side	0.68	2	0.34	to_hand_include	stationary	134	146	0	98	100	0	36	46	0
BD22-061	black	2022-10-20	15:47:00	OFT_ESC_SOC	right_box	7607	1800	1	JG	BD22-047	BD22-045	2022-10-18	2022-10-21	Lagoon_A	10	6	BD22-062	black_barred	6.67	3583.15	6.63527	1	540.049	0	-895.782	916.949	E:\test_videos\OFT\vids_cut\061_OFT.MP4-cut.mov	537.204	0.994793	Mel	4	far_side	1.08	2	0.54	to_hand_include	stationary	134	146	0	98	100	0	36	46	0
BD22-062	barred	2022-10-20	15:44:00	OFT_ESC_SOC	left_box	0A4F	1800	1	JG	BD22-039	BD22-043 (first bottom L)	2022-10-18	2022-10-21	Lagoon_A	10	6	BD22-061	black_barred	6.47	371.307	0.687586	1	540.049	0	-766.97	766.97	E:\test_videos\OFT\vids_cut\062_OFT.mov-cut.mov	57.389	0.106273	Mel	1	far_side	0.72	2	0.36	to_hand_include	stationary	384	122	0	244	0	0	140	122	0
BD22-062	barred	2022-10-20	15:44:00	OFT_ESC_SOC	left_box	0A4F	1800	1	JG	BD22-039	BD22-043 (first bottom L)	2022-10-18	2022-10-21	Lagoon_A	10	6	BD22-061	black_barred	6.47	371.307	0.687586	1	540.049	0	-766.97	766.97	E:\test_videos\OFT\vids_cut\062_OFT.mov-cut.mov	57.389	0.106273	Mel	2	far_side	0.52	2	0.26	to_hand_include	stationary	384	122	0	244	0	0	140	122	0
BD22-062	barred	2022-10-20	15:44:00	OFT_ESC_SOC	left_box	0A4F	1800	1	JG	BD22-039	BD22-043 (first bottom L)	2022-10-18	2022-10-21	Lagoon_A	10	6	BD22-061	black_barred	6.47	371.307	0.687586	1	540.049	0	-766.97	766.97	E:\test_videos\OFT\vids_cut\062_OFT.mov-cut.mov	57.389	0.106273	Mel	3	far_side	0.6	2	0.3	to_hand_include	stationary	384	122	0	244	0	0	140	122	0
BD22-062	barred	2022-10-20	15:44:00	OFT_ESC_SOC	left_box	0A4F	1800	1	JG	BD22-039	BD22-043 (first bottom L)	2022-10-18	2022-10-21	Lagoon_A	10	6	BD22-061	black_barred	6.47	371.307	0.687586	1	540.049	0	-766.97	766.97	E:\test_videos\OFT\vids_cut\062_OFT.mov-cut.mov	57.389	0.106273	Mel	4	far_side	1	4	0.25	to_hand_include	stationary	384	122	0	244	0	0	140	122	0
BD22-063	barred	2022-10-23	09:54:00	OFT_ESC_SOC	left_box	0A4F	1800	1	MH	BD22-060	BD22-057 (first top left)	2022-10-21	2022-10-24	Bastimentos_A2	10 to 15	1	BD22-064	barred_barred	7.42	496.559	0.919527	1	540.049	0	-650.849	650.849	E:\test_videos\OFT\vids_cut\063_OFT.mov-cut.mov	66.9217	0.123925	Marco	1	close_side	0.5	2	0.25	to_hand_include	stationary	54	80	18	28	66	10	26	14	8
BD22-063	barred	2022-10-23	09:54:00	OFT_ESC_SOC	left_box	0A4F	1800	1	MH	BD22-060	BD22-057 (first top left)	2022-10-21	2022-10-24	Bastimentos_A2	10 to 15	1	BD22-064	barred_barred	7.42	496.559	0.919527	1	540.049	0	-650.849	650.849	E:\test_videos\OFT\vids_cut\063_OFT.mov-cut.mov	66.9217	0.123925	Marco	2	far_side	1.7	3	0.566667	to_hand_include	stationary	54	80	18	28	66	10	26	14	8
BD22-063	barred	2022-10-23	09:54:00	OFT_ESC_SOC	left_box	0A4F	1800	1	MH	BD22-060	BD22-057 (first top left)	2022-10-21	2022-10-24	Bastimentos_A2	10 to 15	1	BD22-064	barred_barred	7.42	496.559	0.919527	1	540.049	0	-650.849	650.849	E:\test_videos\OFT\vids_cut\063_OFT.mov-cut.mov	66.9217	0.123925	Marco	3	far_side	0.7	2	0.35	to_hand_include	stationary	54	80	18	28	66	10	26	14	8
BD22-063	barred	2022-10-23	09:54:00	OFT_ESC_SOC	left_box	0A4F	1800	1	MH	BD22-060	BD22-057 (first top left)	2022-10-21	2022-10-24	Bastimentos_A2	10 to 15	1	BD22-064	barred_barred	7.42	496.559	0.919527	1	540.049	0	-650.849	650.849	E:\test_videos\OFT\vids_cut\063_OFT.mov-cut.mov	66.9217	0.123925	Marco	4	close_side	0.9	3	0.3	to_hand_include	stationary	54	80	18	28	66	10	26	14	8
BD22-064	barred	2022-10-23	09:58:00	OFT_ESC_SOC	right_box	7607	1800	1	MH	BD22-050	BD22-058 (pointed at while shanging)	2022-10-21	2022-10-24	Bastimentos_A2	10 to 15	1	BD22-063	barred_barred	8.24	105.842	0.195998	1	540.049	0	-597.316	597.316	E:\test_videos\OFT\vids_cut\064_OFT.MP4-cut.mov	12.8449	0.0237862	Mel	1	middle	0.56	2	0.28	to_hand_include	stationary	72	30	52	72	30	52	0	0	0
BD22-064	barred	2022-10-23	09:58:00	OFT_ESC_SOC	right_box	7607	1800	1	MH	BD22-050	BD22-058 (pointed at while shanging)	2022-10-21	2022-10-24	Bastimentos_A2	10 to 15	1	BD22-063	barred_barred	8.24	105.842	0.195998	1	540.049	0	-597.316	597.316	E:\test_videos\OFT\vids_cut\064_OFT.MP4-cut.mov	12.8449	0.0237862	Mel	2	far_side	0.4	2	0.2	to_hand_include	stationary	72	30	52	72	30	52	0	0	0
BD22-064	barred	2022-10-23	09:58:00	OFT_ESC_SOC	right_box	7607	1800	1	MH	BD22-050	BD22-058 (pointed at while shanging)	2022-10-21	2022-10-24	Bastimentos_A2	10 to 15	1	BD22-063	barred_barred	8.24	105.842	0.195998	1	540.049	0	-597.316	597.316	E:\test_videos\OFT\vids_cut\064_OFT.MP4-cut.mov	12.8449	0.0237862	Mel	3	close_side	0.56	2	0.28	to_hand_include	stationary	72	30	52	72	30	52	0	0	0
BD22-064	barred	2022-10-23	09:58:00	OFT_ESC_SOC	right_box	7607	1800	1	MH	BD22-050	BD22-058 (pointed at while shanging)	2022-10-21	2022-10-24	Bastimentos_A2	10 to 15	1	BD22-063	barred_barred	8.24	105.842	0.195998	1	540.049	0	-597.316	597.316	E:\test_videos\OFT\vids_cut\064_OFT.MP4-cut.mov	12.8449	0.0237862	Mel	4	close_side	0.48	2	0.24	to_hand_include	stationary	72	30	52	72	30	52	0	0	0
BD22-065	barred	2022-10-23	12:14:00	OFT_ESC_SOC	left_box	0A4F	1800	1	MH	BD22-060	BD22-057	2022-10-21	2022-10-27	Bastimentos_A2	10 to 15	H2	BD22-066	barred_barred	6.76	78.9286	0.14616	1	540.049	0	-671.419	671.419	E:\test_videos\OFT\vids_cut\065_OFT.mov-cut.mov	11.6758	0.0216213	Mel	1	middle	0.6	2	0.3	to_hand_include	stationary	6	396	0	6	102	0	0	294	0
BD22-065	barred	2022-10-23	12:14:00	OFT_ESC_SOC	left_box	0A4F	1800	1	MH	BD22-060	BD22-057	2022-10-21	2022-10-27	Bastimentos_A2	10 to 15	H2	BD22-066	barred_barred	6.76	78.9286	0.14616	1	540.049	0	-671.419	671.419	E:\test_videos\OFT\vids_cut\065_OFT.mov-cut.mov	11.6758	0.0216213	Mel	2	middle	1.92	4	0.48	to_hand_include	stationary	6	396	0	6	102	0	0	294	0
BD22-065	barred	2022-10-23	12:14:00	OFT_ESC_SOC	left_box	0A4F	1800	1	MH	BD22-060	BD22-057	2022-10-21	2022-10-27	Bastimentos_A2	10 to 15	H2	BD22-066	barred_barred	6.76	78.9286	0.14616	1	540.049	0	-671.419	671.419	E:\test_videos\OFT\vids_cut\065_OFT.mov-cut.mov	11.6758	0.0216213	Mel	3	far_side	0.76	2	0.38	to_hand_include	stationary	6	396	0	6	102	0	0	294	0
BD22-065	barred	2022-10-23	12:14:00	OFT_ESC_SOC	left_box	0A4F	1800	1	MH	BD22-060	BD22-057	2022-10-21	2022-10-27	Bastimentos_A2	10 to 15	H2	BD22-066	barred_barred	6.76	78.9286	0.14616	1	540.049	0	-671.419	671.419	E:\test_videos\OFT\vids_cut\065_OFT.mov-cut.mov	11.6758	0.0216213	Mel	4	middle	1.08	3	0.36	to_hand_include	stationary	6	396	0	6	102	0	0	294	0
BD22-066	barred	2022-10-23	12:28:00	OFT_ESC_SOC	right_box	7607	1800	1	MH	BD22-050	BD22-058	2022-10-21	2022-10-24	Bastimentos_A2	10 to 15	H2	BD22-065	barred_barred	6.81	834.769	1.54582	1	540.049	0	-872.499	985.309	E:\test_videos\OFT\vids_cut\066_OFT.MP4-cut.mov	122.58	0.226993	Marco	1	middle	0.4	2	0.2	to_hand_include	stationary	490	52	0	238	40	0	252	12	0
BD22-066	barred	2022-10-23	12:28:00	OFT_ESC_SOC	right_box	7607	1800	1	MH	BD22-050	BD22-058	2022-10-21	2022-10-24	Bastimentos_A2	10 to 15	H2	BD22-065	barred_barred	6.81	834.769	1.54582	1	540.049	0	-872.499	985.309	E:\test_videos\OFT\vids_cut\066_OFT.MP4-cut.mov	122.58	0.226993	Marco	2	far_side	0.5	2	0.25	to_hand_include	stationary	490	52	0	238	40	0	252	12	0
BD22-066	barred	2022-10-23	12:28:00	OFT_ESC_SOC	right_box	7607	1800	1	MH	BD22-050	BD22-058	2022-10-21	2022-10-24	Bastimentos_A2	10 to 15	H2	BD22-065	barred_barred	6.81	834.769	1.54582	1	540.049	0	-872.499	985.309	E:\test_videos\OFT\vids_cut\066_OFT.MP4-cut.mov	122.58	0.226993	Marco	3	middle	0.6	2	0.3	to_hand_include	stationary	490	52	0	238	40	0	252	12	0
BD22-066	barred	2022-10-23	12:28:00	OFT_ESC_SOC	right_box	7607	1800	1	MH	BD22-050	BD22-058	2022-10-21	2022-10-24	Bastimentos_A2	10 to 15	H2	BD22-065	barred_barred	6.81	834.769	1.54582	1	540.049	0	-872.499	985.309	E:\test_videos\OFT\vids_cut\066_OFT.MP4-cut.mov	122.58	0.226993	Marco	4	far_side	0.4	2	0.2	to_hand_include	stationary	490	52	0	238	40	0	252	12	0
BD22-067	barred	2022-10-23	14:25:00	OFT_ESC_SOC	right_box	7607	1800	1	MH	BD22-050	BD22-058	2022-10-21	2022-10-27	Bastimentos_A2	10 to 15	2	BD22-068	black_barred	7.39	2699.92	4.99971	1	540.049	0	-899.814	930.217	E:\test_videos\OFT\vids_cut\067_OFT.MP4-cut.mov	365.348	0.676551	Mel	3	close_side	1.04	3	0.346667	to_curtain_exclude	stationary	106	86	46	72	58	32	28	34	14
BD22-067	barred	2022-10-23	14:25:00	OFT_ESC_SOC	right_box	7607	1800	1	MH	BD22-050	BD22-058	2022-10-21	2022-10-27	Bastimentos_A2	10 to 15	2	BD22-068	black_barred	7.39	2699.92	4.99971	1	540.049	0	-899.814	930.217	E:\test_videos\OFT\vids_cut\067_OFT.MP4-cut.mov	365.348	0.676551	Mel	1	close_side	1.24	5	0.248	to_hand_include	stationary	106	86	46	72	58	32	28	34	14
BD22-067	barred	2022-10-23	14:25:00	OFT_ESC_SOC	right_box	7607	1800	1	MH	BD22-050	BD22-058	2022-10-21	2022-10-27	Bastimentos_A2	10 to 15	2	BD22-068	black_barred	7.39	2699.92	4.99971	1	540.049	0	-899.814	930.217	E:\test_videos\OFT\vids_cut\067_OFT.MP4-cut.mov	365.348	0.676551	Mel	2	far_side	0.8	3	0.266667	to_hand_include	stationary	106	86	46	72	58	32	28	34	14
BD22-067	barred	2022-10-23	14:25:00	OFT_ESC_SOC	right_box	7607	1800	1	MH	BD22-050	BD22-058	2022-10-21	2022-10-27	Bastimentos_A2	10 to 15	2	BD22-068	black_barred	7.39	2699.92	4.99971	1	540.049	0	-899.814	930.217	E:\test_videos\OFT\vids_cut\067_OFT.MP4-cut.mov	365.348	0.676551	Mel	3	far_side	2	5	0.4	to_hand_include	swimming	106	86	46	72	58	32	28	34	14
BD22-067	barred	2022-10-23	14:25:00	OFT_ESC_SOC	right_box	7607	1800	1	MH	BD22-050	BD22-058	2022-10-21	2022-10-27	Bastimentos_A2	10 to 15	2	BD22-068	black_barred	7.39	2699.92	4.99971	1	540.049	0	-899.814	930.217	E:\test_videos\OFT\vids_cut\067_OFT.MP4-cut.mov	365.348	0.676551	Mel	4	close_side	2.24	6	0.373333	to_hand_include	stationary	106	86	46	72	58	32	28	34	14
BD22-068	black	2022-10-23	14:22:00	OFT_ESC_SOC	left_box	0A4F	1800	1	MH	BD22-060	BD22-057	2022-10-21	2022-10-27	Bastimentos_A2	10 to 15	2	BD22-067	black_barred	7.46	3415.83	6.32544	1	540.049	0	-900.528	1006.75	E:\test_videos\OFT\vids_cut\068_OFT.mov-cut.mov	457.886	0.847914	Jakob	1	middle	0.66	1	0.66	to_hand_include	stationary	148	228	20	80	116	8	68	112	12
BD22-068	black	2022-10-23	14:22:00	OFT_ESC_SOC	left_box	0A4F	1800	1	MH	BD22-060	BD22-057	2022-10-21	2022-10-27	Bastimentos_A2	10 to 15	2	BD22-067	black_barred	7.46	3415.83	6.32544	1	540.049	0	-900.528	1006.75	E:\test_videos\OFT\vids_cut\068_OFT.mov-cut.mov	457.886	0.847914	Jakob	2	far_side	0.69	3	0.23	to_hand_include	stationary	148	228	20	80	116	8	68	112	12
BD22-068	black	2022-10-23	14:22:00	OFT_ESC_SOC	left_box	0A4F	1800	1	MH	BD22-060	BD22-057	2022-10-21	2022-10-27	Bastimentos_A2	10 to 15	2	BD22-067	black_barred	7.46	3415.83	6.32544	1	540.049	0	-900.528	1006.75	E:\test_videos\OFT\vids_cut\068_OFT.mov-cut.mov	457.886	0.847914	Jakob	3	far_side	0.57	2	0.285	to_hand_include	stationary	148	228	20	80	116	8	68	112	12
BD22-068	black	2022-10-23	14:22:00	OFT_ESC_SOC	left_box	0A4F	1800	1	MH	BD22-060	BD22-057	2022-10-21	2022-10-27	Bastimentos_A2	10 to 15	2	BD22-067	black_barred	7.46	3415.83	6.32544	1	540.049	0	-900.528	1006.75	E:\test_videos\OFT\vids_cut\068_OFT.mov-cut.mov	457.886	0.847914	Jakob	4	close_side	0.81	2	0.405	to_hand_include	stationary	148	228	20	80	116	8	68	112	12
BD22-069	barred	2022-10-23	15:09:00	OFT_ESC_SOC	left_box	0A4F	1800	1	MH	BD22-060	BD22-057	2022-10-21	2022-10-24	Bastimentos_A2	10 to 15	3	BD22-070	barred_barred	5.99	6656.79	12.327	1	540.049	0	-893.433	954.091	E:\test_videos\OFT\vids_cut\069_OFT.mov-cut.mov	1111.32	2.05793	Marco	1	middle	1.6	3	0.533333	to_hand_include	stationary	246	348	6	0	306	0	246	42	6
BD22-069	barred	2022-10-23	15:09:00	OFT_ESC_SOC	left_box	0A4F	1800	1	MH	BD22-060	BD22-057	2022-10-21	2022-10-24	Bastimentos_A2	10 to 15	3	BD22-070	barred_barred	5.99	6656.79	12.327	1	540.049	0	-893.433	954.091	E:\test_videos\OFT\vids_cut\069_OFT.mov-cut.mov	1111.32	2.05793	Marco	2	close_side	0.8	2	0.4	to_hand_include	stationary	246	348	6	0	306	0	246	42	6
BD22-069	barred	2022-10-23	15:09:00	OFT_ESC_SOC	left_box	0A4F	1800	1	MH	BD22-060	BD22-057	2022-10-21	2022-10-24	Bastimentos_A2	10 to 15	3	BD22-070	barred_barred	5.99	6656.79	12.327	1	540.049	0	-893.433	954.091	E:\test_videos\OFT\vids_cut\069_OFT.mov-cut.mov	1111.32	2.05793	Marco	3	close_side	0.7	2	0.35	to_hand_include	stationary	246	348	6	0	306	0	246	42	6
BD22-069	barred	2022-10-23	15:09:00	OFT_ESC_SOC	left_box	0A4F	1800	1	MH	BD22-060	BD22-057	2022-10-21	2022-10-24	Bastimentos_A2	10 to 15	3	BD22-070	barred_barred	5.99	6656.79	12.327	1	540.049	0	-893.433	954.091	E:\test_videos\OFT\vids_cut\069_OFT.mov-cut.mov	1111.32	2.05793	Marco	4	close_side	1	2	0.5	to_hand_include	stationary	246	348	6	0	306	0	246	42	6
BD22-070	barred	2022-10-23	15:12:00	OFT_ESC_SOC	right_box	7607	1800	1	MH	BD22-050	BD22-058	2022-10-21	2022-10-24	Bastimentos_A2	10 to 15	3	BD22-069	barred_barred	6.71	4809.69	8.90659	1	540.049	0	-896.036	947.809	E:\test_videos\OFT\vids_cut\070_OFT.MP4-cut.mov	716.794	1.32736	Marco	1	close_side	0.7	3	0.233333	to_hand_include	stationary	188	334	0	188	60	0	0	274	0
BD22-070	barred	2022-10-23	15:12:00	OFT_ESC_SOC	right_box	7607	1800	1	MH	BD22-050	BD22-058	2022-10-21	2022-10-24	Bastimentos_A2	10 to 15	3	BD22-069	barred_barred	6.71	4809.69	8.90659	1	540.049	0	-896.036	947.809	E:\test_videos\OFT\vids_cut\070_OFT.MP4-cut.mov	716.794	1.32736	Marco	2	far_side	0.4	2	0.2	to_hand_include	stationary	188	334	0	188	60	0	0	274	0
BD22-070	barred	2022-10-23	15:12:00	OFT_ESC_SOC	right_box	7607	1800	1	MH	BD22-050	BD22-058	2022-10-21	2022-10-24	Bastimentos_A2	10 to 15	3	BD22-069	barred_barred	6.71	4809.69	8.90659	1	540.049	0	-896.036	947.809	E:\test_videos\OFT\vids_cut\070_OFT.MP4-cut.mov	716.794	1.32736	Marco	3	far_side	0.9	2	0.45	to_hand_include	stationary	188	334	0	188	60	0	0	274	0
BD22-070	barred	2022-10-23	15:12:00	OFT_ESC_SOC	right_box	7607	1800	1	MH	BD22-050	BD22-058	2022-10-21	2022-10-24	Bastimentos_A2	10 to 15	3	BD22-069	barred_barred	6.71	4809.69	8.90659	1	540.049	0	-896.036	947.809	E:\test_videos\OFT\vids_cut\070_OFT.MP4-cut.mov	716.794	1.32736	Marco	4	middle	1.8	3	0.6	to_hand_include	stationary	188	334	0	188	60	0	0	274	0
BD22-071	barred	2022-10-23	15:58:00	OFT_ESC_SOC	left_box	0A4F	1800	1	MH	BD22-060	BD22-057	2022-10-21	2022-10-24	Bastimentos_A2	10 to 15	4	BD22-072	barred_barred	7.4	6936.79	12.8452	1	540.061	0	-895.68	1001.29	E:\test_videos\OFT\vids_cut\071_OFT.mov-cut.mov	937.404	1.73584	Jakob	1	middle	0.69	2	0.345	to_hand_include	swimming	242	132	0	174	0	0	68	132	0
BD22-071	barred	2022-10-23	15:58:00	OFT_ESC_SOC	left_box	0A4F	1800	1	MH	BD22-060	BD22-057	2022-10-21	2022-10-24	Bastimentos_A2	10 to 15	4	BD22-072	barred_barred	7.4	6936.79	12.8452	1	540.061	0	-895.68	1001.29	E:\test_videos\OFT\vids_cut\071_OFT.mov-cut.mov	937.404	1.73584	Jakob	2	close_side	0.87	3	0.29	to_hand_include	stationary	242	132	0	174	0	0	68	132	0
BD22-071	barred	2022-10-23	15:58:00	OFT_ESC_SOC	left_box	0A4F	1800	1	MH	BD22-060	BD22-057	2022-10-21	2022-10-24	Bastimentos_A2	10 to 15	4	BD22-072	barred_barred	7.4	6936.79	12.8452	1	540.061	0	-895.68	1001.29	E:\test_videos\OFT\vids_cut\071_OFT.mov-cut.mov	937.404	1.73584	Jakob	3	middle	1.54	2	0.77	to_hand_include	stationary	242	132	0	174	0	0	68	132	0
BD22-071	barred	2022-10-23	15:58:00	OFT_ESC_SOC	left_box	0A4F	1800	1	MH	BD22-060	BD22-057	2022-10-21	2022-10-24	Bastimentos_A2	10 to 15	4	BD22-072	barred_barred	7.4	6936.79	12.8452	1	540.061	0	-895.68	1001.29	E:\test_videos\OFT\vids_cut\071_OFT.mov-cut.mov	937.404	1.73584	Jakob	4	far_side	0.75	2	0.375	to_hand_include	stationary	242	132	0	174	0	0	68	132	0
BD22-072	barred	2022-10-23	16:01:00	OFT_ESC_SOC	right_box	7607	1800	1	MH	BD22-050	BD22-058	2022-10-21	2022-10-24	Bastimentos_A2	10 to 15	4	BD22-071	barred_barred	7.4	4604.67	8.52693	1	540.049	0	-898.028	933.933	E:\test_videos\OFT\vids_cut\072_OFT.MP4-cut.mov	622.253	1.15229	Jakob	1	middle	3.45	5	0.69	to_hand_include	stationary	100	108	108	46	30	36	54	78	72
BD22-072	barred	2022-10-23	16:01:00	OFT_ESC_SOC	right_box	7607	1800	1	MH	BD22-050	BD22-058	2022-10-21	2022-10-24	Bastimentos_A2	10 to 15	4	BD22-071	barred_barred	7.4	4604.67	8.52693	1	540.049	0	-898.028	933.933	E:\test_videos\OFT\vids_cut\072_OFT.MP4-cut.mov	622.253	1.15229	Jakob	2	close_side	3.09	6	0.515	to_hand_include	stationary	100	108	108	46	30	36	54	78	72
BD22-072	barred	2022-10-23	16:01:00	OFT_ESC_SOC	right_box	7607	1800	1	MH	BD22-050	BD22-058	2022-10-21	2022-10-24	Bastimentos_A2	10 to 15	4	BD22-071	barred_barred	7.4	4604.67	8.52693	1	540.049	0	-898.028	933.933	E:\test_videos\OFT\vids_cut\072_OFT.MP4-cut.mov	622.253	1.15229	Jakob	3	far_side	0.44	2	0.22	to_hand_include	stationary	100	108	108	46	30	36	54	78	72
BD22-072	barred	2022-10-23	16:01:00	OFT_ESC_SOC	right_box	7607	1800	1	MH	BD22-050	BD22-058	2022-10-21	2022-10-24	Bastimentos_A2	10 to 15	4	BD22-071	barred_barred	7.4	4604.67	8.52693	1	540.049	0	-898.028	933.933	E:\test_videos\OFT\vids_cut\072_OFT.MP4-cut.mov	622.253	1.15229	Jakob	4	far_side	0.56	2	0.28	to_hand_include	stationary	100	108	108	46	30	36	54	78	72
BD22-073	barred	2022-10-23	10:38:00	OFT_ESC_SOC	left_box	0A4F	1800	1	MH	BD22-060	BD22-057	2022-10-21	2022-10-24	Bastimentos_A2	10 to 15	5	BD22-074	barred_barred	6.88	5427.69	10.051	1	540.049	0	-901.217	1443.33	E:\test_videos\OFT\vids_cut\073_OFT.mov-cut.mov	788.908	1.4609	Jakob	1	close_side	0.9	4	0.225	to_curtain_exclude	stationary	76	188	48	64	110	0	12	78	48
BD22-073	barred	2022-10-23	10:38:00	OFT_ESC_SOC	left_box	0A4F	1800	1	MH	BD22-060	BD22-057	2022-10-21	2022-10-24	Bastimentos_A2	10 to 15	5	BD22-074	barred_barred	6.88	5427.69	10.051	1	540.049	0	-901.217	1443.33	E:\test_videos\OFT\vids_cut\073_OFT.mov-cut.mov	788.908	1.4609	Jakob	2	close_side	1.03	3	0.343333	to_hand_include	stationary	76	188	48	64	110	0	12	78	48
BD22-073	barred	2022-10-23	10:38:00	OFT_ESC_SOC	left_box	0A4F	1800	1	MH	BD22-060	BD22-057	2022-10-21	2022-10-24	Bastimentos_A2	10 to 15	5	BD22-074	barred_barred	6.88	5427.69	10.051	1	540.049	0	-901.217	1443.33	E:\test_videos\OFT\vids_cut\073_OFT.mov-cut.mov	788.908	1.4609	Jakob	3	middle	3.13	8	0.39125	to_hand_include	stationary	76	188	48	64	110	0	12	78	48
BD22-073	barred	2022-10-23	10:38:00	OFT_ESC_SOC	left_box	0A4F	1800	1	MH	BD22-060	BD22-057	2022-10-21	2022-10-24	Bastimentos_A2	10 to 15	5	BD22-074	barred_barred	6.88	5427.69	10.051	1	540.049	0	-901.217	1443.33	E:\test_videos\OFT\vids_cut\073_OFT.mov-cut.mov	788.908	1.4609	Jakob	4	far_side	1.73	3	0.576667	to_hand_include	stationary	76	188	48	64	110	0	12	78	48
BD22-074	barred	2022-10-23	10:43:00	OFT_ESC_SOC	right_box	7607	1800	1	MH	BD22-050	BD22-058	2022-10-21	2022-10-24	Bastimentos_A2	10 to 15	5	BD22-073	barred_barred	7.31	125.263	0.231961	1	540.049	0	-676.388	676.388	E:\test_videos\OFT\vids_cut\074_OFT.MP4-cut.mov	17.1358	0.031732	Jakob	1	far_side	1.3	3	0.433333	to_hand_include	stationary	90	98	4	84	92	4	6	6	0
BD22-074	barred	2022-10-23	10:43:00	OFT_ESC_SOC	right_box	7607	1800	1	MH	BD22-050	BD22-058	2022-10-21	2022-10-24	Bastimentos_A2	10 to 15	5	BD22-073	barred_barred	7.31	125.263	0.231961	1	540.049	0	-676.388	676.388	E:\test_videos\OFT\vids_cut\074_OFT.MP4-cut.mov	17.1358	0.031732	Jakob	2	far_side	1.8	4	0.45	to_hand_include	stationary	90	98	4	84	92	4	6	6	0
BD22-074	barred	2022-10-23	10:43:00	OFT_ESC_SOC	right_box	7607	1800	1	MH	BD22-050	BD22-058	2022-10-21	2022-10-24	Bastimentos_A2	10 to 15	5	BD22-073	barred_barred	7.31	125.263	0.231961	1	540.049	0	-676.388	676.388	E:\test_videos\OFT\vids_cut\074_OFT.MP4-cut.mov	17.1358	0.031732	Jakob	3	close_side	1.43	3	0.476667	to_hand_include	stationary	90	98	4	84	92	4	6	6	0
BD22-074	barred	2022-10-23	10:43:00	OFT_ESC_SOC	right_box	7607	1800	1	MH	BD22-050	BD22-058	2022-10-21	2022-10-24	Bastimentos_A2	10 to 15	5	BD22-073	barred_barred	7.31	125.263	0.231961	1	540.049	0	-676.388	676.388	E:\test_videos\OFT\vids_cut\074_OFT.MP4-cut.mov	17.1358	0.031732	Jakob	4	close_side	3.47	5	0.694	to_hand_include	stationary	90	98	4	84	92	4	6	6	0
BD22-075	barred	2022-10-23	11:27:00	OFT_ESC_SOC	left_box	0A4F	1800	1	MH	BD22-060	BD22-057	2022-10-21	2022-10-24	Bastimentos_A2	10 to 15	6	BD22-076	barred_barred	6.81	121.884	0.225705	1	540.049	0	-877.081	890.229	E:\test_videos\OFT\vids_cut\075_OFT.mov-cut.mov	17.8978	0.0331432	Mel	2	middle	1.12	3	0.373333	to_curtain_exclude	stationary	234	318	20	0	248	20	234	70	0
BD22-075	barred	2022-10-23	11:27:00	OFT_ESC_SOC	left_box	0A4F	1800	1	MH	BD22-060	BD22-057	2022-10-21	2022-10-24	Bastimentos_A2	10 to 15	6	BD22-076	barred_barred	6.81	121.884	0.225705	1	540.049	0	-877.081	890.229	E:\test_videos\OFT\vids_cut\075_OFT.mov-cut.mov	17.8978	0.0331432	Mel	1	far_side	0.6	2	0.3	to_hand_include	stationary	234	318	20	0	248	20	234	70	0
BD22-075	barred	2022-10-23	11:27:00	OFT_ESC_SOC	left_box	0A4F	1800	1	MH	BD22-060	BD22-057	2022-10-21	2022-10-24	Bastimentos_A2	10 to 15	6	BD22-076	barred_barred	6.81	121.884	0.225705	1	540.049	0	-877.081	890.229	E:\test_videos\OFT\vids_cut\075_OFT.mov-cut.mov	17.8978	0.0331432	Mel	3	far_side	0.52	2	0.26	to_hand_include	stationary	234	318	20	0	248	20	234	70	0
BD22-075	barred	2022-10-23	11:27:00	OFT_ESC_SOC	left_box	0A4F	1800	1	MH	BD22-060	BD22-057	2022-10-21	2022-10-24	Bastimentos_A2	10 to 15	6	BD22-076	barred_barred	6.81	121.884	0.225705	1	540.049	0	-877.081	890.229	E:\test_videos\OFT\vids_cut\075_OFT.mov-cut.mov	17.8978	0.0331432	Mel	4	far_side	0.6	2	0.3	to_hand_include	stationary	234	318	20	0	248	20	234	70	0
BD22-076	barred	2022-10-23	11:30:00	OFT_ESC_SOC	right_box	7607	1800	1	MH	BD22-050	BD22-058	2022-10-21	2022-10-24	Bastimentos_A2	10 to 15	6	BD22-075	barred_barred	6.81	23.9913	0.0444267	1	540.052	0	-669.541	669.541	E:\test_videos\OFT\vids_cut\076_OFT.MP4-cut.mov	3.52295	0.00652374	Jakob	1	close_side	1.7	4	0.425	to_hand_include	stationary	8	14	4	8	14	4	0	0	0
BD22-076	barred	2022-10-23	11:30:00	OFT_ESC_SOC	right_box	7607	1800	1	MH	BD22-050	BD22-058	2022-10-21	2022-10-24	Bastimentos_A2	10 to 15	6	BD22-075	barred_barred	6.81	23.9913	0.0444267	1	540.052	0	-669.541	669.541	E:\test_videos\OFT\vids_cut\076_OFT.MP4-cut.mov	3.52295	0.00652374	Jakob	2	far_side	0.73	4	0.1825	to_hand_include	stationary	8	14	4	8	14	4	0	0	0
BD22-076	barred	2022-10-23	11:30:00	OFT_ESC_SOC	right_box	7607	1800	1	MH	BD22-050	BD22-058	2022-10-21	2022-10-24	Bastimentos_A2	10 to 15	6	BD22-075	barred_barred	6.81	23.9913	0.0444267	1	540.052	0	-669.541	669.541	E:\test_videos\OFT\vids_cut\076_OFT.MP4-cut.mov	3.52295	0.00652374	Jakob	3	close_side	3.3	5	0.66	to_hand_include	stationary	8	14	4	8	14	4	0	0	0
BD22-076	barred	2022-10-23	11:30:00	OFT_ESC_SOC	right_box	7607	1800	1	MH	BD22-050	BD22-058	2022-10-21	2022-10-24	Bastimentos_A2	10 to 15	6	BD22-075	barred_barred	6.81	23.9913	0.0444267	1	540.052	0	-669.541	669.541	E:\test_videos\OFT\vids_cut\076_OFT.MP4-cut.mov	3.52295	0.00652374	Jakob	4	close_side	0.97	2	0.485	to_hand_include	stationary	8	14	4	8	14	4	0	0	0
BD22-077	black	2022-10-26	10:21:00	OFT_ESC_SOC	left_box	0A4F	1800	1	JG	BD22-067	BD22-068	2022-10-24	2022-10-27	Solarte_C	10	1	BD22-078	black_barred	7.47	4788.96	8.86819	1	540.049	0	-894.017	961.154	E:\test_videos\OFT\vids_cut\077_OFT.mov-cut.mov	641.092	1.18717	Jakob	1	middle	1.6	5	0.32	to_hand_include	stationary	134	346	10	116	84	10	18	262	0
BD22-077	black	2022-10-26	10:21:00	OFT_ESC_SOC	left_box	0A4F	1800	1	JG	BD22-067	BD22-068	2022-10-24	2022-10-27	Solarte_C	10	1	BD22-078	black_barred	7.47	4788.96	8.86819	1	540.049	0	-894.017	961.154	E:\test_videos\OFT\vids_cut\077_OFT.mov-cut.mov	641.092	1.18717	Jakob	2	far_side	1.2	3	0.4	to_hand_include	stationary	134	346	10	116	84	10	18	262	0
BD22-077	black	2022-10-26	10:21:00	OFT_ESC_SOC	left_box	0A4F	1800	1	JG	BD22-067	BD22-068	2022-10-24	2022-10-27	Solarte_C	10	1	BD22-078	black_barred	7.47	4788.96	8.86819	1	540.049	0	-894.017	961.154	E:\test_videos\OFT\vids_cut\077_OFT.mov-cut.mov	641.092	1.18717	Jakob	3	close_side	0.83	2	0.415	to_hand_include	stationary	134	346	10	116	84	10	18	262	0
BD22-077	black	2022-10-26	10:21:00	OFT_ESC_SOC	left_box	0A4F	1800	1	JG	BD22-067	BD22-068	2022-10-24	2022-10-27	Solarte_C	10	1	BD22-078	black_barred	7.47	4788.96	8.86819	1	540.049	0	-894.017	961.154	E:\test_videos\OFT\vids_cut\077_OFT.mov-cut.mov	641.092	1.18717	Jakob	4	close_side	3	4	0.75	to_hand_include	stationary	134	346	10	116	84	10	18	262	0
BD22-078	barred	2022-10-26	10:24:00	OFT_ESC_SOC	right_box	7607	1800	1	JG	BD22-065	BD22-058	2022-10-24	2022-10-27	Solarte_C	10	1	BD22-077	black_barred	7.93	4199.83	7.77724	1	540.049	0	-898.686	958.195	E:\test_videos\OFT\vids_cut\078_OFT.MP4-cut.mov	529.613	0.980736	Mel	1	middle	0.92	6	0.153333	to_hand_include	stationary	154	70	60	92	52	38	62	18	22
BD22-078	barred	2022-10-26	10:24:00	OFT_ESC_SOC	right_box	7607	1800	1	JG	BD22-065	BD22-058	2022-10-24	2022-10-27	Solarte_C	10	1	BD22-077	black_barred	7.93	4199.83	7.77724	1	540.049	0	-898.686	958.195	E:\test_videos\OFT\vids_cut\078_OFT.MP4-cut.mov	529.613	0.980736	Mel	2	far_side	2	10	0.2	to_hand_include	stationary	154	70	60	92	52	38	62	18	22
BD22-078	barred	2022-10-26	10:24:00	OFT_ESC_SOC	right_box	7607	1800	1	JG	BD22-065	BD22-058	2022-10-24	2022-10-27	Solarte_C	10	1	BD22-077	black_barred	7.93	4199.83	7.77724	1	540.049	0	-898.686	958.195	E:\test_videos\OFT\vids_cut\078_OFT.MP4-cut.mov	529.613	0.980736	Mel	3	close_side	0.76	3	0.253333	to_hand_include	stationary	154	70	60	92	52	38	62	18	22
BD22-078	barred	2022-10-26	10:24:00	OFT_ESC_SOC	right_box	7607	1800	1	JG	BD22-065	BD22-058	2022-10-24	2022-10-27	Solarte_C	10	1	BD22-077	black_barred	7.93	4199.83	7.77724	1	540.049	0	-898.686	958.195	E:\test_videos\OFT\vids_cut\078_OFT.MP4-cut.mov	529.613	0.980736	Mel	4	middle	1.12	4	0.28	to_hand_include	stationary	154	70	60	92	52	38	62	18	22
BD22-079	barred	2022-10-26	12:23:00	OFT_ESC_SOC	left_box	0A4F	1800	1	JG	BD22-067	BD22-068	2022-10-24	2022-10-27	Solarte_C	10	H2	BD22-080	barred_barred	6.66	164.626	0.304854	1	540.049	0	-703.347	703.347	E:\test_videos\OFT\vids_cut\079_OFT.mov-cut.mov	24.7186	0.0457739	Mel	1	far_side	0.8	2	0.4	to_hand_include	stationary	154	276	10	104	100	10	50	176	0
BD22-079	barred	2022-10-26	12:23:00	OFT_ESC_SOC	left_box	0A4F	1800	1	JG	BD22-067	BD22-068	2022-10-24	2022-10-27	Solarte_C	10	H2	BD22-080	barred_barred	6.66	164.626	0.304854	1	540.049	0	-703.347	703.347	E:\test_videos\OFT\vids_cut\079_OFT.mov-cut.mov	24.7186	0.0457739	Mel	2	close_side	0.56	3	0.186667	to_hand_include	stationary	154	276	10	104	100	10	50	176	0
BD22-079	barred	2022-10-26	12:23:00	OFT_ESC_SOC	left_box	0A4F	1800	1	JG	BD22-067	BD22-068	2022-10-24	2022-10-27	Solarte_C	10	H2	BD22-080	barred_barred	6.66	164.626	0.304854	1	540.049	0	-703.347	703.347	E:\test_videos\OFT\vids_cut\079_OFT.mov-cut.mov	24.7186	0.0457739	Mel	3	far_side	NA	NA	NA	to_hand_include	stationary	154	276	10	104	100	10	50	176	0
BD22-079	barred	2022-10-26	12:23:00	OFT_ESC_SOC	left_box	0A4F	1800	1	JG	BD22-067	BD22-068	2022-10-24	2022-10-27	Solarte_C	10	H2	BD22-080	barred_barred	6.66	164.626	0.304854	1	540.049	0	-703.347	703.347	E:\test_videos\OFT\vids_cut\079_OFT.mov-cut.mov	24.7186	0.0457739	Mel	4	far_side	1.12	3	0.373333	to_hand_include	stationary	154	276	10	104	100	10	50	176	0
BD22-080	barred	2022-10-26	12:26:00	OFT_ESC_SOC	right_box	7607	1800	1	JG	BD22-065	BD22-058	2022-10-24	2022-10-27	Solarte_C	10	H2	BD22-079	barred_barred	6.49	6622.22	12.263	1	540.049	0	-912.485	1308.07	E:\test_videos\OFT\vids_cut\080_OFT.MP4-cut.mov	1020.37	1.88952	Marco	1	far_side	1.1	4	0.275	to_curtain_exclude	swimming	262	146	0	152	64	0	110	82	0
BD22-080	barred	2022-10-26	12:26:00	OFT_ESC_SOC	right_box	7607	1800	1	JG	BD22-065	BD22-058	2022-10-24	2022-10-27	Solarte_C	10	H2	BD22-079	barred_barred	6.49	6622.22	12.263	1	540.049	0	-912.485	1308.07	E:\test_videos\OFT\vids_cut\080_OFT.MP4-cut.mov	1020.37	1.88952	Marco	2	close_side	0.6	2	0.3	to_hand_include	stationary	262	146	0	152	64	0	110	82	0
BD22-080	barred	2022-10-26	12:26:00	OFT_ESC_SOC	right_box	7607	1800	1	JG	BD22-065	BD22-058	2022-10-24	2022-10-27	Solarte_C	10	H2	BD22-079	barred_barred	6.49	6622.22	12.263	1	540.049	0	-912.485	1308.07	E:\test_videos\OFT\vids_cut\080_OFT.MP4-cut.mov	1020.37	1.88952	Marco	3	far_side	1.4	4	0.35	to_hand_include	stationary	262	146	0	152	64	0	110	82	0
BD22-080	barred	2022-10-26	12:26:00	OFT_ESC_SOC	right_box	7607	1800	1	JG	BD22-065	BD22-058	2022-10-24	2022-10-27	Solarte_C	10	H2	BD22-079	barred_barred	6.49	6622.22	12.263	1	540.049	0	-912.485	1308.07	E:\test_videos\OFT\vids_cut\080_OFT.MP4-cut.mov	1020.37	1.88952	Marco	4	middle	0.6	2	0.3	to_hand_include	swimming	262	146	0	152	64	0	110	82	0
BD22-081	black	2022-10-26	13:04:00	OFT_ESC_SOC	left_box	0A4F	1800	1	MH	BD22-067	BD22-068	2022-10-24	2022-10-31	Solarte_B	10	2	BD22-082	black_black	7.36	119.401	0.221106	1	540.049	0	-862.552	885.751	E:\test_videos\OFT\vids_cut\081_OFT.mov-cut.mov	16.223	0.0300416	Mel	3	close_side	0.28	1	0.28	to_hand_include	stationary	276	342	0	18	286	0	258	56	0
BD22-081	black	2022-10-26	13:04:00	OFT_ESC_SOC	left_box	0A4F	1800	1	MH	BD22-067	BD22-068	2022-10-24	2022-10-31	Solarte_B	10	2	BD22-082	black_black	7.36	119.401	0.221106	1	540.049	0	-862.552	885.751	E:\test_videos\OFT\vids_cut\081_OFT.mov-cut.mov	16.223	0.0300416	Mel	1	close_side	0	0	0	touched	stationary	276	342	0	18	286	0	258	56	0
BD22-081	black	2022-10-26	13:04:00	OFT_ESC_SOC	left_box	0A4F	1800	1	MH	BD22-067	BD22-068	2022-10-24	2022-10-31	Solarte_B	10	2	BD22-082	black_black	7.36	119.401	0.221106	1	540.049	0	-862.552	885.751	E:\test_videos\OFT\vids_cut\081_OFT.mov-cut.mov	16.223	0.0300416	Mel	2	close_side	0	0	0	touched	stationary	276	342	0	18	286	0	258	56	0
BD22-081	black	2022-10-26	13:04:00	OFT_ESC_SOC	left_box	0A4F	1800	1	MH	BD22-067	BD22-068	2022-10-24	2022-10-31	Solarte_B	10	2	BD22-082	black_black	7.36	119.401	0.221106	1	540.049	0	-862.552	885.751	E:\test_videos\OFT\vids_cut\081_OFT.mov-cut.mov	16.223	0.0300416	Mel	4	close_side	0	0	0	touched	stationary	276	342	0	18	286	0	258	56	0
BD22-082	black	2022-10-26	13:06:00	OFT_ESC_SOC	right_box	7607	1800	1	MH	BD22-065	BD22-058	2022-10-24	2022-10-27	Solarte_B	10	2	BD22-081	black_black	8.11	305.213	0.565193	1	540.049	0	-869.218	895.895	E:\test_videos\OFT\vids_cut\082_OFT.MP4-cut.mov	37.6342	0.0696909	Mel	1	far_side	0.16	1	0.16	to_hand_include	stationary	218	174	44	182	48	10	36	126	34
BD22-082	black	2022-10-26	13:06:00	OFT_ESC_SOC	right_box	7607	1800	1	MH	BD22-065	BD22-058	2022-10-24	2022-10-27	Solarte_B	10	2	BD22-081	black_black	8.11	305.213	0.565193	1	540.049	0	-869.218	895.895	E:\test_videos\OFT\vids_cut\082_OFT.MP4-cut.mov	37.6342	0.0696909	Mel	2	far_side	0.24	1	0.24	to_hand_include	stationary	218	174	44	182	48	10	36	126	34
BD22-082	black	2022-10-26	13:06:00	OFT_ESC_SOC	right_box	7607	1800	1	MH	BD22-065	BD22-058	2022-10-24	2022-10-27	Solarte_B	10	2	BD22-081	black_black	8.11	305.213	0.565193	1	540.049	0	-869.218	895.895	E:\test_videos\OFT\vids_cut\082_OFT.MP4-cut.mov	37.6342	0.0696909	Mel	3	far_side	0.2	1	0.2	to_hand_include	stationary	218	174	44	182	48	10	36	126	34
BD22-082	black	2022-10-26	13:06:00	OFT_ESC_SOC	right_box	7607	1800	1	MH	BD22-065	BD22-058	2022-10-24	2022-10-27	Solarte_B	10	2	BD22-081	black_black	8.11	305.213	0.565193	1	540.049	0	-869.218	895.895	E:\test_videos\OFT\vids_cut\082_OFT.MP4-cut.mov	37.6342	0.0696909	Mel	4	far_side	0.16	1	0.16	to_hand_include	stationary	218	174	44	182	48	10	36	126	34
BD22-083	barred	2022-10-26	14:09:00	OFT_ESC_SOC	left_box	0A4F	1800	1	JG	BD22-067	BD22-068	2022-10-24	NA	Solarte_B	10	3	BD22-084	barred_barred	7.21	1862.64	3.44923	1	540.049	0	-891.818	906.703	E:\test_videos\OFT\vids_cut\083_OFT.mov-cut.mov	258.341	0.478395	Mel	1	close_side	0.32	1	0.32	to_hand_include	stationary	202	52	4	80	8	0	122	44	4
BD22-083	barred	2022-10-26	14:09:00	OFT_ESC_SOC	left_box	0A4F	1800	1	JG	BD22-067	BD22-068	2022-10-24	NA	Solarte_B	10	3	BD22-084	barred_barred	7.21	1862.64	3.44923	1	540.049	0	-891.818	906.703	E:\test_videos\OFT\vids_cut\083_OFT.mov-cut.mov	258.341	0.478395	Mel	2	close_side	1.2	3	0.4	to_hand_include	stationary	202	52	4	80	8	0	122	44	4
BD22-083	barred	2022-10-26	14:09:00	OFT_ESC_SOC	left_box	0A4F	1800	1	JG	BD22-067	BD22-068	2022-10-24	NA	Solarte_B	10	3	BD22-084	barred_barred	7.21	1862.64	3.44923	1	540.049	0	-891.818	906.703	E:\test_videos\OFT\vids_cut\083_OFT.mov-cut.mov	258.341	0.478395	Mel	3	far_side	0.36	1	0.36	to_hand_include	stationary	202	52	4	80	8	0	122	44	4
BD22-083	barred	2022-10-26	14:09:00	OFT_ESC_SOC	left_box	0A4F	1800	1	JG	BD22-067	BD22-068	2022-10-24	NA	Solarte_B	10	3	BD22-084	barred_barred	7.21	1862.64	3.44923	1	540.049	0	-891.818	906.703	E:\test_videos\OFT\vids_cut\083_OFT.mov-cut.mov	258.341	0.478395	Mel	4	close_side	0.52	2	0.26	to_hand_include	stationary	202	52	4	80	8	0	122	44	4
BD22-084	barred	2022-10-26	14:13:00	OFT_ESC_SOC	right_box	7607	1800	1	JG	BD22-065	BD22-058	2022-10-24	2022-10-27	Solarte_B	10	3	BD22-083	barred_barred	7.75	1076.39	1.99326	1	540.049	0	-892.359	928.363	E:\test_videos\OFT\vids_cut\084_OFT.MP4-cut.mov	138.889	0.257195	Marco	1	close_side	0.5	2	0.25	to_hand_include	stationary	168	270	36	114	88	6	54	182	30
BD22-084	barred	2022-10-26	14:13:00	OFT_ESC_SOC	right_box	7607	1800	1	JG	BD22-065	BD22-058	2022-10-24	2022-10-27	Solarte_B	10	3	BD22-083	barred_barred	7.75	1076.39	1.99326	1	540.049	0	-892.359	928.363	E:\test_videos\OFT\vids_cut\084_OFT.MP4-cut.mov	138.889	0.257195	Marco	2	far_side	1	3	0.333333	to_hand_include	stationary	168	270	36	114	88	6	54	182	30
BD22-084	barred	2022-10-26	14:13:00	OFT_ESC_SOC	right_box	7607	1800	1	JG	BD22-065	BD22-058	2022-10-24	2022-10-27	Solarte_B	10	3	BD22-083	barred_barred	7.75	1076.39	1.99326	1	540.049	0	-892.359	928.363	E:\test_videos\OFT\vids_cut\084_OFT.MP4-cut.mov	138.889	0.257195	Marco	3	close_side	1	3	0.333333	to_hand_include	stationary	168	270	36	114	88	6	54	182	30
BD22-084	barred	2022-10-26	14:13:00	OFT_ESC_SOC	right_box	7607	1800	1	JG	BD22-065	BD22-058	2022-10-24	2022-10-27	Solarte_B	10	3	BD22-083	barred_barred	7.75	1076.39	1.99326	1	540.049	0	-892.359	928.363	E:\test_videos\OFT\vids_cut\084_OFT.MP4-cut.mov	138.889	0.257195	Marco	4	close_side	0.8	2	0.4	to_hand_include	stationary	168	270	36	114	88	6	54	182	30
BD22-085	black	2022-10-26	11:37:00	OFT_ESC_SOC	left_box	0A4F	1800	1	JG	BD22-065	BD22-058	2022-10-24	2022-10-27	Solarte_B	10	4	BD22-086	black_black	6.63	3583.14	6.63511	1	540.061	0	-1411.06	1084.8	E:\test_videos\OFT\vids_cut\085_OFT.mov-cut.mov	540.443	1.00077	Mel	1	middle	0.92	4	0.23	to_hand_include	stationary	290	158	8	110	110	8	180	48	0
BD22-085	black	2022-10-26	11:37:00	OFT_ESC_SOC	left_box	0A4F	1800	1	JG	BD22-065	BD22-058	2022-10-24	2022-10-27	Solarte_B	10	4	BD22-086	black_black	6.63	3583.14	6.63511	1	540.061	0	-1411.06	1084.8	E:\test_videos\OFT\vids_cut\085_OFT.mov-cut.mov	540.443	1.00077	Mel	2	far_side	0.56	2	0.28	to_hand_include	stationary	290	158	8	110	110	8	180	48	0
BD22-085	black	2022-10-26	11:37:00	OFT_ESC_SOC	left_box	0A4F	1800	1	JG	BD22-065	BD22-058	2022-10-24	2022-10-27	Solarte_B	10	4	BD22-086	black_black	6.63	3583.14	6.63511	1	540.061	0	-1411.06	1084.8	E:\test_videos\OFT\vids_cut\085_OFT.mov-cut.mov	540.443	1.00077	Mel	3	close_side	1.04	2	0.52	to_hand_include	stationary	290	158	8	110	110	8	180	48	0
BD22-085	black	2022-10-26	11:37:00	OFT_ESC_SOC	left_box	0A4F	1800	1	JG	BD22-065	BD22-058	2022-10-24	2022-10-27	Solarte_B	10	4	BD22-086	black_black	6.63	3583.14	6.63511	1	540.061	0	-1411.06	1084.8	E:\test_videos\OFT\vids_cut\085_OFT.mov-cut.mov	540.443	1.00077	Mel	4	middle	0.72	2	0.36	to_hand_include	stationary	290	158	8	110	110	8	180	48	0
BD22-086	black	2022-10-26	11:41:00	OFT_ESC_SOC	right_box	7607	1800	1	JG	BD22-067	BD22-068	2022-10-24	2022-10-27	Solarte_B	10	4	BD22-085	black_black	6.73	104.833	0.19413	1	540.048	0	-607.582	607.582	E:\test_videos\OFT\vids_cut\086_OFT.MP4-cut.mov	15.577	0.0288455	Marco	3	close_side	0.2	1	0.2	to_curtain_exclude	stationary	196	210	22	156	42	0	40	168	22
BD22-086	black	2022-10-26	11:41:00	OFT_ESC_SOC	right_box	7607	1800	1	JG	BD22-067	BD22-068	2022-10-24	2022-10-27	Solarte_B	10	4	BD22-085	black_black	6.73	104.833	0.19413	1	540.048	0	-607.582	607.582	E:\test_videos\OFT\vids_cut\086_OFT.MP4-cut.mov	15.577	0.0288455	Marco	1	close_side	0.2	1	0.2	to_hand_include	stationary	196	210	22	156	42	0	40	168	22
BD22-086	black	2022-10-26	11:41:00	OFT_ESC_SOC	right_box	7607	1800	1	JG	BD22-067	BD22-068	2022-10-24	2022-10-27	Solarte_B	10	4	BD22-085	black_black	6.73	104.833	0.19413	1	540.048	0	-607.582	607.582	E:\test_videos\OFT\vids_cut\086_OFT.MP4-cut.mov	15.577	0.0288455	Marco	2	middle	0.3	1	0.3	to_hand_include	stationary	196	210	22	156	42	0	40	168	22
BD22-086	black	2022-10-26	11:41:00	OFT_ESC_SOC	right_box	7607	1800	1	JG	BD22-067	BD22-068	2022-10-24	2022-10-27	Solarte_B	10	4	BD22-085	black_black	6.73	104.833	0.19413	1	540.048	0	-607.582	607.582	E:\test_videos\OFT\vids_cut\086_OFT.MP4-cut.mov	15.577	0.0288455	Marco	4	middle	0.3	1	0.3	to_hand_include	stationary	196	210	22	156	42	0	40	168	22
BD22-087	barred	2022-10-26	15:40:00	OFT_ESC_SOC	left_box	0A4F	1800	1	JG	BD22-065	BD22-058	2022-10-24	2022-10-31	Solarte_B	10	5	BD22-088	black_barred	7.24	1297.71	2.4031	1	540.049	0	-901.283	928.799	E:\test_videos\OFT\vids_cut\087_OFT.mov-cut.mov	179.242	0.33192	Marco	1	middle	0.4	2	0.2	to_hand_include	stationary	150	218	22	84	114	0	66	104	22
BD22-087	barred	2022-10-26	15:40:00	OFT_ESC_SOC	left_box	0A4F	1800	1	JG	BD22-065	BD22-058	2022-10-24	2022-10-31	Solarte_B	10	5	BD22-088	black_barred	7.24	1297.71	2.4031	1	540.049	0	-901.283	928.799	E:\test_videos\OFT\vids_cut\087_OFT.mov-cut.mov	179.242	0.33192	Marco	2	far_side	1.1	3	0.366667	to_hand_include	stationary	150	218	22	84	114	0	66	104	22
BD22-087	barred	2022-10-26	15:40:00	OFT_ESC_SOC	left_box	0A4F	1800	1	JG	BD22-065	BD22-058	2022-10-24	2022-10-31	Solarte_B	10	5	BD22-088	black_barred	7.24	1297.71	2.4031	1	540.049	0	-901.283	928.799	E:\test_videos\OFT\vids_cut\087_OFT.mov-cut.mov	179.242	0.33192	Marco	3	far_side	0.4	2	0.2	to_hand_include	stationary	150	218	22	84	114	0	66	104	22
BD22-087	barred	2022-10-26	15:40:00	OFT_ESC_SOC	left_box	0A4F	1800	1	JG	BD22-065	BD22-058	2022-10-24	2022-10-31	Solarte_B	10	5	BD22-088	black_barred	7.24	1297.71	2.4031	1	540.049	0	-901.283	928.799	E:\test_videos\OFT\vids_cut\087_OFT.mov-cut.mov	179.242	0.33192	Marco	4	far_side	0.4	1	0.4	to_hand_include	stationary	150	218	22	84	114	0	66	104	22
BD22-088	black	2022-10-26	15:43:00	OFT_ESC_SOC	right_box	7607	1800	1	JG	BD22-067	BD22-068	2022-10-24	2022-10-31	Solarte_B	10	5	BD22-087	black_barred	7.09	83.2948	0.154242	1	540.061	0	-616.772	616.772	E:\test_videos\OFT\vids_cut\088_OFT.MP4-cut.mov	11.7482	0.0217549	Mel	1	close_side	0.64	2	0.32	to_hand_include	stationary	54	42	32	54	42	32	0	0	0
BD22-088	black	2022-10-26	15:43:00	OFT_ESC_SOC	right_box	7607	1800	1	JG	BD22-067	BD22-068	2022-10-24	2022-10-31	Solarte_B	10	5	BD22-087	black_barred	7.09	83.2948	0.154242	1	540.061	0	-616.772	616.772	E:\test_videos\OFT\vids_cut\088_OFT.MP4-cut.mov	11.7482	0.0217549	Mel	2	far_side	0.48	2	0.24	to_hand_include	stationary	54	42	32	54	42	32	0	0	0
BD22-088	black	2022-10-26	15:43:00	OFT_ESC_SOC	right_box	7607	1800	1	JG	BD22-067	BD22-068	2022-10-24	2022-10-31	Solarte_B	10	5	BD22-087	black_barred	7.09	83.2948	0.154242	1	540.061	0	-616.772	616.772	E:\test_videos\OFT\vids_cut\088_OFT.MP4-cut.mov	11.7482	0.0217549	Mel	3	far_side	0.52	2	0.26	to_hand_include	stationary	54	42	32	54	42	32	0	0	0
BD22-088	black	2022-10-26	15:43:00	OFT_ESC_SOC	right_box	7607	1800	1	JG	BD22-067	BD22-068	2022-10-24	2022-10-31	Solarte_B	10	5	BD22-087	black_barred	7.09	83.2948	0.154242	1	540.061	0	-616.772	616.772	E:\test_videos\OFT\vids_cut\088_OFT.MP4-cut.mov	11.7482	0.0217549	Mel	4	middle	0.72	2	0.36	to_hand_include	stationary	54	42	32	54	42	32	0	0	0
BD22-089	barred	2022-10-26	14:53:00	OFT_ESC_SOC	left_box	0A4F	1800	1	JG	BD22-065	BD22-058	2022-10-24	2022-10-27	Solarte_B	10	7	BD22-090	black_barred	6.24	347.592	0.643666	1	540.052	0	-1544.42	1544.42	E:\test_videos\OFT\vids_cut\089_OFT.mov-cut.mov	55.7038	0.103152	Mel	1	middle	0.76	3	0.253333	to_hand_include	stationary	66	76	12	32	46	6	34	30	6
BD22-089	barred	2022-10-26	14:53:00	OFT_ESC_SOC	left_box	0A4F	1800	1	JG	BD22-065	BD22-058	2022-10-24	2022-10-27	Solarte_B	10	7	BD22-090	black_barred	6.24	347.592	0.643666	1	540.052	0	-1544.42	1544.42	E:\test_videos\OFT\vids_cut\089_OFT.mov-cut.mov	55.7038	0.103152	Mel	2	close_side	1.4	5	0.28	to_hand_include	stationary	66	76	12	32	46	6	34	30	6
BD22-089	barred	2022-10-26	14:53:00	OFT_ESC_SOC	left_box	0A4F	1800	1	JG	BD22-065	BD22-058	2022-10-24	2022-10-27	Solarte_B	10	7	BD22-090	black_barred	6.24	347.592	0.643666	1	540.052	0	-1544.42	1544.42	E:\test_videos\OFT\vids_cut\089_OFT.mov-cut.mov	55.7038	0.103152	Mel	3	close_side	0.56	2	0.28	to_hand_include	stationary	66	76	12	32	46	6	34	30	6
BD22-089	barred	2022-10-26	14:53:00	OFT_ESC_SOC	left_box	0A4F	1800	1	JG	BD22-065	BD22-058	2022-10-24	2022-10-27	Solarte_B	10	7	BD22-090	black_barred	6.24	347.592	0.643666	1	540.052	0	-1544.42	1544.42	E:\test_videos\OFT\vids_cut\089_OFT.mov-cut.mov	55.7038	0.103152	Mel	4	close_side	0.8	3	0.266667	to_hand_include	stationary	66	76	12	32	46	6	34	30	6
BD22-090	black	2022-10-26	14:57:00	OFT_ESC_SOC	right_box	7607	1800	1	JG	BD22-067	BD22-068	2022-10-24	2022-10-27	Solarte_B	10	7	BD22-089	black_barred	5.6	2528.13	4.68149	1	540.061	0	-893.163	1030.84	E:\test_videos\OFT\vids_cut\090_OFT.MP4-cut.mov	451.452	0.83598	Jakob	1	close_side	0.67	2	0.335	to_hand_include	stationary	128	266	6	70	56	0	58	210	6
BD22-090	black	2022-10-26	14:57:00	OFT_ESC_SOC	right_box	7607	1800	1	JG	BD22-067	BD22-068	2022-10-24	2022-10-27	Solarte_B	10	7	BD22-089	black_barred	5.6	2528.13	4.68149	1	540.061	0	-893.163	1030.84	E:\test_videos\OFT\vids_cut\090_OFT.MP4-cut.mov	451.452	0.83598	Jakob	2	far_side	0.37	1	0.37	to_hand_include	stationary	128	266	6	70	56	0	58	210	6
BD22-090	black	2022-10-26	14:57:00	OFT_ESC_SOC	right_box	7607	1800	1	JG	BD22-067	BD22-068	2022-10-24	2022-10-27	Solarte_B	10	7	BD22-089	black_barred	5.6	2528.13	4.68149	1	540.061	0	-893.163	1030.84	E:\test_videos\OFT\vids_cut\090_OFT.MP4-cut.mov	451.452	0.83598	Jakob	3	middle	0.83	2	0.415	to_hand_include	stationary	128	266	6	70	56	0	58	210	6
BD22-090	black	2022-10-26	14:57:00	OFT_ESC_SOC	right_box	7607	1800	1	JG	BD22-067	BD22-068	2022-10-24	2022-10-27	Solarte_B	10	7	BD22-089	black_barred	5.6	2528.13	4.68149	1	540.061	0	-893.163	1030.84	E:\test_videos\OFT\vids_cut\090_OFT.MP4-cut.mov	451.452	0.83598	Jakob	4	far_side	0.73	2	0.365	to_hand_include	stationary	128	266	6	70	56	0	58	210	6
BD22-091	black	2022-10-26	14:35:00	OFT_ESC_SOC	left_box	7607	1800	1	MH	BD22-083	BD22-103	2022-10-27	2022-10-31	Lagoon_A	10	1	BD22-092	black_black	7.28	138.574	0.256612	1	540.049	0	-793.26	879.31	E:\test_videos\OFT\vids_cut\r_aligned\091_OFT.MP4-cut.mov	19.0349	0.0352489	Mel	1	close_side	1.04	3	0.346667	to_hand_include	stationary	156	262	110	68	104	82	88	158	28
BD22-091	black	2022-10-26	14:35:00	OFT_ESC_SOC	left_box	7607	1800	1	MH	BD22-083	BD22-103	2022-10-27	2022-10-31	Lagoon_A	10	1	BD22-092	black_black	7.28	138.574	0.256612	1	540.049	0	-793.26	879.31	E:\test_videos\OFT\vids_cut\r_aligned\091_OFT.MP4-cut.mov	19.0349	0.0352489	Mel	2	far_side	0.56	3	0.186667	to_hand_include	stationary	156	262	110	68	104	82	88	158	28
BD22-091	black	2022-10-26	14:35:00	OFT_ESC_SOC	left_box	7607	1800	1	MH	BD22-083	BD22-103	2022-10-27	2022-10-31	Lagoon_A	10	1	BD22-092	black_black	7.28	138.574	0.256612	1	540.049	0	-793.26	879.31	E:\test_videos\OFT\vids_cut\r_aligned\091_OFT.MP4-cut.mov	19.0349	0.0352489	Mel	3	close_side	1.08	3	0.36	to_hand_include	stationary	156	262	110	68	104	82	88	158	28
BD22-091	black	2022-10-26	14:35:00	OFT_ESC_SOC	left_box	7607	1800	1	MH	BD22-083	BD22-103	2022-10-27	2022-10-31	Lagoon_A	10	1	BD22-092	black_black	7.28	138.574	0.256612	1	540.049	0	-793.26	879.31	E:\test_videos\OFT\vids_cut\r_aligned\091_OFT.MP4-cut.mov	19.0349	0.0352489	Mel	4	far_side	0.36	2	0.18	to_hand_include	stationary	156	262	110	68	104	82	88	158	28
BD22-092	black	2022-10-26	14:37:00	OFT_ESC_SOC	right_box	0A4F	1800	1	MH	BD22-087	BD22-081	2022-10-27	2022-10-31	Lagoon_A	10	1	BD22-091	black_black	7.18	509.611	0.943697	1	540.049	0	-891.303	930.504	E:\test_videos\OFT\vids_cut\l_algned\092_OFT.MP4-cut.mov	70.9765	0.131434	Jakob	2	middle	3.4	5	0.68	to_curtain_exclude	stationary	50	232	18	50	226	18	0	6	0
BD22-092	black	2022-10-26	14:37:00	OFT_ESC_SOC	right_box	0A4F	1800	1	MH	BD22-087	BD22-081	2022-10-27	2022-10-31	Lagoon_A	10	1	BD22-091	black_black	7.18	509.611	0.943697	1	540.049	0	-891.303	930.504	E:\test_videos\OFT\vids_cut\l_algned\092_OFT.MP4-cut.mov	70.9765	0.131434	Jakob	1	far_side	1.23	3	0.41	to_hand_include	stationary	50	232	18	50	226	18	0	6	0
BD22-092	black	2022-10-26	14:37:00	OFT_ESC_SOC	right_box	0A4F	1800	1	MH	BD22-087	BD22-081	2022-10-27	2022-10-31	Lagoon_A	10	1	BD22-091	black_black	7.18	509.611	0.943697	1	540.049	0	-891.303	930.504	E:\test_videos\OFT\vids_cut\l_algned\092_OFT.MP4-cut.mov	70.9765	0.131434	Jakob	3	close_side	1	3	0.333333	to_hand_include	stationary	50	232	18	50	226	18	0	6	0
BD22-092	black	2022-10-26	14:37:00	OFT_ESC_SOC	right_box	0A4F	1800	1	MH	BD22-087	BD22-081	2022-10-27	2022-10-31	Lagoon_A	10	1	BD22-091	black_black	7.18	509.611	0.943697	1	540.049	0	-891.303	930.504	E:\test_videos\OFT\vids_cut\l_algned\092_OFT.MP4-cut.mov	70.9765	0.131434	Jakob	4	far_side	1.87	4	0.4675	to_hand_include	stationary	50	232	18	50	226	18	0	6	0
BD22-093	barred	2022-10-29	13:51:00	OFT_ESC_SOC	left_box	7607	1800	1	MH	BD22-083	BD22-103	2022-10-27	2022-10-31	Lagoon_A	10	H2	BD22-094	black_barred	6.99	1536.04	2.84445	1	540.049	0	-891.75	935.937	E:\test_videos\OFT\vids_cut\r_aligned\093_OFT.MP4-cut.mov	219.748	0.406931	Jakob	1	middle	2.17	4	0.5425	to_hand_include	stationary	372	168	0	194	56	0	178	112	0
BD22-093	barred	2022-10-29	13:51:00	OFT_ESC_SOC	left_box	7607	1800	1	MH	BD22-083	BD22-103	2022-10-27	2022-10-31	Lagoon_A	10	H2	BD22-094	black_barred	6.99	1536.04	2.84445	1	540.049	0	-891.75	935.937	E:\test_videos\OFT\vids_cut\r_aligned\093_OFT.MP4-cut.mov	219.748	0.406931	Jakob	2	far_side	0.5	2	0.25	to_hand_include	stationary	372	168	0	194	56	0	178	112	0
BD22-093	barred	2022-10-29	13:51:00	OFT_ESC_SOC	left_box	7607	1800	1	MH	BD22-083	BD22-103	2022-10-27	2022-10-31	Lagoon_A	10	H2	BD22-094	black_barred	6.99	1536.04	2.84445	1	540.049	0	-891.75	935.937	E:\test_videos\OFT\vids_cut\r_aligned\093_OFT.MP4-cut.mov	219.748	0.406931	Jakob	3	far_side	0.43	2	0.215	to_hand_include	stationary	372	168	0	194	56	0	178	112	0
BD22-093	barred	2022-10-29	13:51:00	OFT_ESC_SOC	left_box	7607	1800	1	MH	BD22-083	BD22-103	2022-10-27	2022-10-31	Lagoon_A	10	H2	BD22-094	black_barred	6.99	1536.04	2.84445	1	540.049	0	-891.75	935.937	E:\test_videos\OFT\vids_cut\r_aligned\093_OFT.MP4-cut.mov	219.748	0.406931	Jakob	4	middle	0.53	2	0.265	to_hand_include	stationary	372	168	0	194	56	0	178	112	0
BD22-094	black	2022-10-29	13:53:00	OFT_ESC_SOC	right_box	0A4F	1800	1	MH	BD22-087	BD22-081	2022-10-27	2022-10-31	Lagoon_A	10	H2	BD22-093	black_barred	7.5	1375.68	2.54749	1	540.049	0	-891.898	908.256	E:\test_videos\OFT\vids_cut\l_algned\094_OFT.MP4-cut.mov	183.424	0.339665	Jakob	1	middle	0.73	3	0.243333	to_hand_include	stationary	74	158	26	40	106	10	34	52	16
BD22-094	black	2022-10-29	13:53:00	OFT_ESC_SOC	right_box	0A4F	1800	1	MH	BD22-087	BD22-081	2022-10-27	2022-10-31	Lagoon_A	10	H2	BD22-093	black_barred	7.5	1375.68	2.54749	1	540.049	0	-891.898	908.256	E:\test_videos\OFT\vids_cut\l_algned\094_OFT.MP4-cut.mov	183.424	0.339665	Jakob	2	far_side	0.77	3	0.256667	to_hand_include	stationary	74	158	26	40	106	10	34	52	16
BD22-094	black	2022-10-29	13:53:00	OFT_ESC_SOC	right_box	0A4F	1800	1	MH	BD22-087	BD22-081	2022-10-27	2022-10-31	Lagoon_A	10	H2	BD22-093	black_barred	7.5	1375.68	2.54749	1	540.049	0	-891.898	908.256	E:\test_videos\OFT\vids_cut\l_algned\094_OFT.MP4-cut.mov	183.424	0.339665	Jakob	3	close_side	0.83	2	0.415	to_hand_include	stationary	74	158	26	40	106	10	34	52	16
BD22-094	black	2022-10-29	13:53:00	OFT_ESC_SOC	right_box	0A4F	1800	1	MH	BD22-087	BD22-081	2022-10-27	2022-10-31	Lagoon_A	10	H2	BD22-093	black_barred	7.5	1375.68	2.54749	1	540.049	0	-891.898	908.256	E:\test_videos\OFT\vids_cut\l_algned\094_OFT.MP4-cut.mov	183.424	0.339665	Jakob	4	middle	0.67	2	0.335	to_hand_include	stationary	74	158	26	40	106	10	34	52	16
BD22-095	barred	2022-10-29	10:31:00	OFT_ESC_SOC	left_box	7607	1800	1	MH	BD22-083	BD22-088	2022-10-27	2022-10-31	Lagoon_A	10	2	BD22-096	barred_barred	7.62	159.978	0.296246	1	540.049	0	-846.983	877.819	E:\test_videos\OFT\vids_cut\r_aligned\095_OFT.MP4-cut.mov	20.9945	0.0388774	Jakob	1	middle	0.5	1	0.5	to_hand_include	stationary	64	52	0	50	0	0	14	52	0
BD22-095	barred	2022-10-29	10:31:00	OFT_ESC_SOC	left_box	7607	1800	1	MH	BD22-083	BD22-088	2022-10-27	2022-10-31	Lagoon_A	10	2	BD22-096	barred_barred	7.62	159.978	0.296246	1	540.049	0	-846.983	877.819	E:\test_videos\OFT\vids_cut\r_aligned\095_OFT.MP4-cut.mov	20.9945	0.0388774	Jakob	2	close_side	1.53	3	0.51	to_hand_include	stationary	64	52	0	50	0	0	14	52	0
BD22-095	barred	2022-10-29	10:31:00	OFT_ESC_SOC	left_box	7607	1800	1	MH	BD22-083	BD22-088	2022-10-27	2022-10-31	Lagoon_A	10	2	BD22-096	barred_barred	7.62	159.978	0.296246	1	540.049	0	-846.983	877.819	E:\test_videos\OFT\vids_cut\r_aligned\095_OFT.MP4-cut.mov	20.9945	0.0388774	Jakob	3	close_side	0.4	1	0.4	to_hand_include	stationary	64	52	0	50	0	0	14	52	0
BD22-095	barred	2022-10-29	10:31:00	OFT_ESC_SOC	left_box	7607	1800	1	MH	BD22-083	BD22-088	2022-10-27	2022-10-31	Lagoon_A	10	2	BD22-096	barred_barred	7.62	159.978	0.296246	1	540.049	0	-846.983	877.819	E:\test_videos\OFT\vids_cut\r_aligned\095_OFT.MP4-cut.mov	20.9945	0.0388774	Jakob	4	close_side	1.67	2	0.835	to_hand_include	stationary	64	52	0	50	0	0	14	52	0
BD22-096	barred	2022-10-29	10:33:00	OFT_ESC_SOC	right_box	0A4F	1800	1	MH	BD22-087	BD22-081	2022-10-27	2022-11-03	Lagoon_A	10	2	BD22-095	barred_barred	7.38	4347.91	8.05145	1	540.049	0	-896.386	976.497	E:\test_videos\OFT\vids_cut\l_algned\096_OFT.MP4-cut.mov	589.148	1.09098	Jakob	1	close_side	0.5	2	0.25	to_hand_include	stationary	204	192	64	82	108	46	122	84	18
BD22-096	barred	2022-10-29	10:33:00	OFT_ESC_SOC	right_box	0A4F	1800	1	MH	BD22-087	BD22-081	2022-10-27	2022-11-03	Lagoon_A	10	2	BD22-095	barred_barred	7.38	4347.91	8.05145	1	540.049	0	-896.386	976.497	E:\test_videos\OFT\vids_cut\l_algned\096_OFT.MP4-cut.mov	589.148	1.09098	Jakob	2	far_side	0.73	2	0.365	to_hand_include	stationary	204	192	64	82	108	46	122	84	18
BD22-096	barred	2022-10-29	10:33:00	OFT_ESC_SOC	right_box	0A4F	1800	1	MH	BD22-087	BD22-081	2022-10-27	2022-11-03	Lagoon_A	10	2	BD22-095	barred_barred	7.38	4347.91	8.05145	1	540.049	0	-896.386	976.497	E:\test_videos\OFT\vids_cut\l_algned\096_OFT.MP4-cut.mov	589.148	1.09098	Jakob	3	far_side	0.6	2	0.3	to_hand_include	stationary	204	192	64	82	108	46	122	84	18
BD22-096	barred	2022-10-29	10:33:00	OFT_ESC_SOC	right_box	0A4F	1800	1	MH	BD22-087	BD22-081	2022-10-27	2022-11-03	Lagoon_A	10	2	BD22-095	barred_barred	7.38	4347.91	8.05145	1	540.049	0	-896.386	976.497	E:\test_videos\OFT\vids_cut\l_algned\096_OFT.MP4-cut.mov	589.148	1.09098	Jakob	4	middle	0.6	2	0.3	to_hand_include	stationary	204	192	64	82	108	46	122	84	18
BD22-097	black	2022-10-29	15:26:00	OFT_ESC_SOC	left_box	7607	1800	1	MH	BD22-083	BD22-103	2022-10-27	2022-11-03	Lagoon_A	10	3	BD22-098	black_black	7.32	2826.43	5.23397	1	540.049	0	-901.325	941.399	E:\test_videos\OFT\vids_cut\r_aligned\097_OFT.MP4-cut.mov	386.124	0.715023	Marco	1	far_side	1.9	4	0.475	to_hand_include	stationary	250	234	0	230	130	0	20	104	0
BD22-097	black	2022-10-29	15:26:00	OFT_ESC_SOC	left_box	7607	1800	1	MH	BD22-083	BD22-103	2022-10-27	2022-11-03	Lagoon_A	10	3	BD22-098	black_black	7.32	2826.43	5.23397	1	540.049	0	-901.325	941.399	E:\test_videos\OFT\vids_cut\r_aligned\097_OFT.MP4-cut.mov	386.124	0.715023	Marco	2	close_side	0.9	3	0.3	to_hand_include	stationary	250	234	0	230	130	0	20	104	0
BD22-097	black	2022-10-29	15:26:00	OFT_ESC_SOC	left_box	7607	1800	1	MH	BD22-083	BD22-103	2022-10-27	2022-11-03	Lagoon_A	10	3	BD22-098	black_black	7.32	2826.43	5.23397	1	540.049	0	-901.325	941.399	E:\test_videos\OFT\vids_cut\r_aligned\097_OFT.MP4-cut.mov	386.124	0.715023	Marco	3	middle	0.8	2	0.4	to_hand_include	stationary	250	234	0	230	130	0	20	104	0
BD22-097	black	2022-10-29	15:26:00	OFT_ESC_SOC	left_box	7607	1800	1	MH	BD22-083	BD22-103	2022-10-27	2022-11-03	Lagoon_A	10	3	BD22-098	black_black	7.32	2826.43	5.23397	1	540.049	0	-901.325	941.399	E:\test_videos\OFT\vids_cut\r_aligned\097_OFT.MP4-cut.mov	386.124	0.715023	Marco	4	close_side	1.5	3	0.5	to_hand_include	stationary	250	234	0	230	130	0	20	104	0
BD22-098	black	2022-10-29	15:28:00	OFT_ESC_SOC	right_box	0A4F	1800	1	MH	BD22-087	BD22-081	2022-10-27	2022-11-03	Lagoon_A	10	3	BD22-097	black_black	7.03	942.838	1.74593	1	540.052	0	-893.533	914.466	E:\test_videos\OFT\vids_cut\l_algned\098_OFT.MP4-cut.mov	134.116	0.248354	Mel	1	middle	1.4	3	0.466667	to_hand_include	stationary	88	54	12	80	44	8	8	10	4
BD22-098	black	2022-10-29	15:28:00	OFT_ESC_SOC	right_box	0A4F	1800	1	MH	BD22-087	BD22-081	2022-10-27	2022-11-03	Lagoon_A	10	3	BD22-097	black_black	7.03	942.838	1.74593	1	540.052	0	-893.533	914.466	E:\test_videos\OFT\vids_cut\l_algned\098_OFT.MP4-cut.mov	134.116	0.248354	Mel	2	close_side	2.28	3	0.76	to_hand_include	stationary	88	54	12	80	44	8	8	10	4
BD22-098	black	2022-10-29	15:28:00	OFT_ESC_SOC	right_box	0A4F	1800	1	MH	BD22-087	BD22-081	2022-10-27	2022-11-03	Lagoon_A	10	3	BD22-097	black_black	7.03	942.838	1.74593	1	540.052	0	-893.533	914.466	E:\test_videos\OFT\vids_cut\l_algned\098_OFT.MP4-cut.mov	134.116	0.248354	Mel	3	middle	2.24	3	0.746667	to_hand_include	stationary	88	54	12	80	44	8	8	10	4
BD22-098	black	2022-10-29	15:28:00	OFT_ESC_SOC	right_box	0A4F	1800	1	MH	BD22-087	BD22-081	2022-10-27	2022-11-03	Lagoon_A	10	3	BD22-097	black_black	7.03	942.838	1.74593	1	540.052	0	-893.533	914.466	E:\test_videos\OFT\vids_cut\l_algned\098_OFT.MP4-cut.mov	134.116	0.248354	Mel	4	middle	1.64	4	0.41	to_hand_include	stationary	88	54	12	80	44	8	8	10	4
BD22-099	barred	2022-10-29	12:11:00	OFT_ESC_SOC	left_box	7607	1800	1	MH	BD22-083	BD22-103	2022-10-27	2022-11-03	Lagoon_A	10	4	BD22-100	barred_barred	6.84	36.8807	0.0682957	1	540.049	0	-598.517	598.517	E:\test_videos\OFT\vids_cut\r_aligned\099_OFT.MP4-cut.mov	5.39192	0.00998475	Marco	1	middle	1.8	3	0.6	to_hand_include	stationary	162	90	20	128	78	14	34	12	6
BD22-099	barred	2022-10-29	12:11:00	OFT_ESC_SOC	left_box	7607	1800	1	MH	BD22-083	BD22-103	2022-10-27	2022-11-03	Lagoon_A	10	4	BD22-100	barred_barred	6.84	36.8807	0.0682957	1	540.049	0	-598.517	598.517	E:\test_videos\OFT\vids_cut\r_aligned\099_OFT.MP4-cut.mov	5.39192	0.00998475	Marco	2	far_side	0.4	2	0.2	to_hand_include	stationary	162	90	20	128	78	14	34	12	6
BD22-099	barred	2022-10-29	12:11:00	OFT_ESC_SOC	left_box	7607	1800	1	MH	BD22-083	BD22-103	2022-10-27	2022-11-03	Lagoon_A	10	4	BD22-100	barred_barred	6.84	36.8807	0.0682957	1	540.049	0	-598.517	598.517	E:\test_videos\OFT\vids_cut\r_aligned\099_OFT.MP4-cut.mov	5.39192	0.00998475	Marco	3	middle	2	4	0.5	to_hand_include	stationary	162	90	20	128	78	14	34	12	6
BD22-099	barred	2022-10-29	12:11:00	OFT_ESC_SOC	left_box	7607	1800	1	MH	BD22-083	BD22-103	2022-10-27	2022-11-03	Lagoon_A	10	4	BD22-100	barred_barred	6.84	36.8807	0.0682957	1	540.049	0	-598.517	598.517	E:\test_videos\OFT\vids_cut\r_aligned\099_OFT.MP4-cut.mov	5.39192	0.00998475	Marco	4	far_side	0.4	2	0.2	to_hand_include	stationary	162	90	20	128	78	14	34	12	6
BD22-100	barred	2022-10-29	12:13:00	OFT_ESC_SOC	right_box	0A4F	1800	1	MH	BD22-087	BD22-081	2022-10-27	2022-10-31	Lagoon_A	10	4	BD22-099	barred_barred	6.24	102.983	0.190703	1	540.052	0	-772.23	772.23	E:\test_videos\OFT\vids_cut\l_algned\100_OFT.MP4-cut.mov	16.5037	0.0305614	Marco	1	close_side	0.6	3	0.2	to_hand_include	stationary	24	254	0	0	250	0	24	4	0
BD22-100	barred	2022-10-29	12:13:00	OFT_ESC_SOC	right_box	0A4F	1800	1	MH	BD22-087	BD22-081	2022-10-27	2022-10-31	Lagoon_A	10	4	BD22-099	barred_barred	6.24	102.983	0.190703	1	540.052	0	-772.23	772.23	E:\test_videos\OFT\vids_cut\l_algned\100_OFT.MP4-cut.mov	16.5037	0.0305614	Marco	2	far_side	0.3	2	0.15	to_hand_include	stationary	24	254	0	0	250	0	24	4	0
BD22-100	barred	2022-10-29	12:13:00	OFT_ESC_SOC	right_box	0A4F	1800	1	MH	BD22-087	BD22-081	2022-10-27	2022-10-31	Lagoon_A	10	4	BD22-099	barred_barred	6.24	102.983	0.190703	1	540.052	0	-772.23	772.23	E:\test_videos\OFT\vids_cut\l_algned\100_OFT.MP4-cut.mov	16.5037	0.0305614	Marco	3	middle	1.1	3	0.366667	to_hand_include	stationary	24	254	0	0	250	0	24	4	0
BD22-100	barred	2022-10-29	12:13:00	OFT_ESC_SOC	right_box	0A4F	1800	1	MH	BD22-087	BD22-081	2022-10-27	2022-10-31	Lagoon_A	10	4	BD22-099	barred_barred	6.24	102.983	0.190703	1	540.052	0	-772.23	772.23	E:\test_videos\OFT\vids_cut\l_algned\100_OFT.MP4-cut.mov	16.5037	0.0305614	Marco	4	far_side	1.7	3	0.566667	to_hand_include	stationary	24	254	0	0	250	0	24	4	0
BD22-101	black	2022-10-29	11:21:00	OFT_ESC_SOC	left_box	7607	1800	1	MH	BD22-083	BD22-103	2022-10-27	2022-10-31	Lagoon_A	10	5	BD22-102	black_barred	7.17	40.9394	0.0758116	1	540.049	0	-565.181	565.181	E:\test_videos\OFT\vids_cut\r_aligned\101_OFT.MP4-cut.mov	5.70982	0.0105734	Marco	1	close_side	0.9	1	0.9	touched	stationary	330	214	8	62	152	8	268	62	0
BD22-101	black	2022-10-29	11:21:00	OFT_ESC_SOC	left_box	7607	1800	1	MH	BD22-083	BD22-103	2022-10-27	2022-10-31	Lagoon_A	10	5	BD22-102	black_barred	7.17	40.9394	0.0758116	1	540.049	0	-565.181	565.181	E:\test_videos\OFT\vids_cut\r_aligned\101_OFT.MP4-cut.mov	5.70982	0.0105734	Marco	2	close_side	0.1	1	0.1	touched	stationary	330	214	8	62	152	8	268	62	0
BD22-101	black	2022-10-29	11:21:00	OFT_ESC_SOC	left_box	7607	1800	1	MH	BD22-083	BD22-103	2022-10-27	2022-10-31	Lagoon_A	10	5	BD22-102	black_barred	7.17	40.9394	0.0758116	1	540.049	0	-565.181	565.181	E:\test_videos\OFT\vids_cut\r_aligned\101_OFT.MP4-cut.mov	5.70982	0.0105734	Marco	3	close_side	0.1	1	0.1	touched	stationary	330	214	8	62	152	8	268	62	0
BD22-101	black	2022-10-29	11:21:00	OFT_ESC_SOC	left_box	7607	1800	1	MH	BD22-083	BD22-103	2022-10-27	2022-10-31	Lagoon_A	10	5	BD22-102	black_barred	7.17	40.9394	0.0758116	1	540.049	0	-565.181	565.181	E:\test_videos\OFT\vids_cut\r_aligned\101_OFT.MP4-cut.mov	5.70982	0.0105734	Marco	4	close_side	0.1	1	0.1	touched	stationary	330	214	8	62	152	8	268	62	0
BD22-102	barred	2022-10-29	11:24:00	OFT_ESC_SOC	right_box	0A4F	1800	1	MH	BD22-087	BD22-081	2022-10-27	2022-10-31	Lagoon_A	10	5	BD22-101	black_barred	6.73	92.153	0.170645	1	540.061	0	-666.372	666.372	E:\test_videos\OFT\vids_cut\l_algned\102_OFT.MP4-cut.mov	13.6929	0.0253559	Mel	1	far_side	0.68	3	0.226667	to_hand_include	stationary	40	34	24	26	0	0	14	34	0
BD22-102	barred	2022-10-29	11:24:00	OFT_ESC_SOC	right_box	0A4F	1800	1	MH	BD22-087	BD22-081	2022-10-27	2022-10-31	Lagoon_A	10	5	BD22-101	black_barred	6.73	92.153	0.170645	1	540.061	0	-666.372	666.372	E:\test_videos\OFT\vids_cut\l_algned\102_OFT.MP4-cut.mov	13.6929	0.0253559	Mel	2	middle	0.76	4	0.19	to_hand_include	stationary	40	34	24	26	0	0	14	34	0
BD22-102	barred	2022-10-29	11:24:00	OFT_ESC_SOC	right_box	0A4F	1800	1	MH	BD22-087	BD22-081	2022-10-27	2022-10-31	Lagoon_A	10	5	BD22-101	black_barred	6.73	92.153	0.170645	1	540.061	0	-666.372	666.372	E:\test_videos\OFT\vids_cut\l_algned\102_OFT.MP4-cut.mov	13.6929	0.0253559	Mel	3	close_side	0.64	3	0.213333	to_hand_include	stationary	40	34	24	26	0	0	14	34	0
BD22-102	barred	2022-10-29	11:24:00	OFT_ESC_SOC	right_box	0A4F	1800	1	MH	BD22-087	BD22-081	2022-10-27	2022-10-31	Lagoon_A	10	5	BD22-101	black_barred	6.73	92.153	0.170645	1	540.061	0	-666.372	666.372	E:\test_videos\OFT\vids_cut\l_algned\102_OFT.MP4-cut.mov	13.6929	0.0253559	Mel	4	far_side	0.64	2	0.32	to_hand_include	stationary	40	34	24	26	0	0	14	34	0
BD22-103	black	2022-10-29	09:40:00	OFT_ESC_SOC	left_box	7607	1800	1	MH	BD22-083	BD22-088	2022-10-27	2022-10-31	Lagoon_A	10	7	BD22-104	black_black	7.41	877.763	1.62544	1	540.049	0	-880.827	890.231	E:\test_videos\OFT\vids_cut\r_aligned\103_OFT.MP4-cut.mov	118.457	0.219358	Jakob	1	far_side	2.3	4	0.575	to_hand_include	stationary	78	148	12	34	96	0	44	52	12
BD22-103	black	2022-10-29	09:40:00	OFT_ESC_SOC	left_box	7607	1800	1	MH	BD22-083	BD22-088	2022-10-27	2022-10-31	Lagoon_A	10	7	BD22-104	black_black	7.41	877.763	1.62544	1	540.049	0	-880.827	890.231	E:\test_videos\OFT\vids_cut\r_aligned\103_OFT.MP4-cut.mov	118.457	0.219358	Jakob	2	far_side	0.7	3	0.233333	to_hand_include	stationary	78	148	12	34	96	0	44	52	12
BD22-103	black	2022-10-29	09:40:00	OFT_ESC_SOC	left_box	7607	1800	1	MH	BD22-083	BD22-088	2022-10-27	2022-10-31	Lagoon_A	10	7	BD22-104	black_black	7.41	877.763	1.62544	1	540.049	0	-880.827	890.231	E:\test_videos\OFT\vids_cut\r_aligned\103_OFT.MP4-cut.mov	118.457	0.219358	Jakob	3	close_side	2.17	2	1.085	to_hand_include	stationary	78	148	12	34	96	0	44	52	12
BD22-103	black	2022-10-29	09:40:00	OFT_ESC_SOC	left_box	7607	1800	1	MH	BD22-083	BD22-088	2022-10-27	2022-10-31	Lagoon_A	10	7	BD22-104	black_black	7.41	877.763	1.62544	1	540.049	0	-880.827	890.231	E:\test_videos\OFT\vids_cut\r_aligned\103_OFT.MP4-cut.mov	118.457	0.219358	Jakob	4	close_side	2.47	3	0.823333	to_hand_include	stationary	78	148	12	34	96	0	44	52	12
BD22-105	black	2022-11-02	14:08:00	OFT_ESC_SOC	left_box	7607	1800	1	JG	BD22-096	BD22-097	2022-10-31	2022-11-03	Bastimentos_A2	25	1	BD22-106	black_black	8.35	938.393	1.73772	1	540.049	0	-889.948	904.923	E:\test_videos\OFT\vids_cut\r_aligned\105_OFT.MP4-cut.mov	112.382	0.20811	Mel	1	far_side	0.28	1	0.28	to_hand_include	stationary	112	102	10	112	102	10	0	0	0
BD22-105	black	2022-11-02	14:08:00	OFT_ESC_SOC	left_box	7607	1800	1	JG	BD22-096	BD22-097	2022-10-31	2022-11-03	Bastimentos_A2	25	1	BD22-106	black_black	8.35	938.393	1.73772	1	540.049	0	-889.948	904.923	E:\test_videos\OFT\vids_cut\r_aligned\105_OFT.MP4-cut.mov	112.382	0.20811	Mel	2	far_side	0.52	2	0.26	to_hand_include	stationary	112	102	10	112	102	10	0	0	0
BD22-105	black	2022-11-02	14:08:00	OFT_ESC_SOC	left_box	7607	1800	1	JG	BD22-096	BD22-097	2022-10-31	2022-11-03	Bastimentos_A2	25	1	BD22-106	black_black	8.35	938.393	1.73772	1	540.049	0	-889.948	904.923	E:\test_videos\OFT\vids_cut\r_aligned\105_OFT.MP4-cut.mov	112.382	0.20811	Mel	3	middle	0.48	2	0.24	to_hand_include	stationary	112	102	10	112	102	10	0	0	0
BD22-105	black	2022-11-02	14:08:00	OFT_ESC_SOC	left_box	7607	1800	1	JG	BD22-096	BD22-097	2022-10-31	2022-11-03	Bastimentos_A2	25	1	BD22-106	black_black	8.35	938.393	1.73772	1	540.049	0	-889.948	904.923	E:\test_videos\OFT\vids_cut\r_aligned\105_OFT.MP4-cut.mov	112.382	0.20811	Mel	4	far_side	0.44	2	0.22	to_hand_include	stationary	112	102	10	112	102	10	0	0	0
BD22-106	black	2022-11-02	14:11:00	OFT_ESC_SOC	right_box	0A4F	1800	1	JG	BD22-099	BD22-098	2022-10-31	2022-11-03	Bastimentos_A2	25	1	BD22-105	black_black	7.7	5422.15	10.0406	1	540.054	0	-922.199	977.7	E:\test_videos\OFT\vids_cut\106_OFT.MP4-cut.mov	704.175	1.30397	Mel	1	far_side	1.08	4	0.27	to_hand_include	stationary	38	36	8	38	28	8	0	8	0
BD22-106	black	2022-11-02	14:11:00	OFT_ESC_SOC	right_box	0A4F	1800	1	JG	BD22-099	BD22-098	2022-10-31	2022-11-03	Bastimentos_A2	25	1	BD22-105	black_black	7.7	5422.15	10.0406	1	540.054	0	-922.199	977.7	E:\test_videos\OFT\vids_cut\106_OFT.MP4-cut.mov	704.175	1.30397	Mel	2	close_side	0.36	2	0.18	to_hand_include	swimming	38	36	8	38	28	8	0	8	0
BD22-106	black	2022-11-02	14:11:00	OFT_ESC_SOC	right_box	0A4F	1800	1	JG	BD22-099	BD22-098	2022-10-31	2022-11-03	Bastimentos_A2	25	1	BD22-105	black_black	7.7	5422.15	10.0406	1	540.054	0	-922.199	977.7	E:\test_videos\OFT\vids_cut\106_OFT.MP4-cut.mov	704.175	1.30397	Mel	3	middle	0.76	3	0.253333	to_hand_include	swimming	38	36	8	38	28	8	0	8	0
BD22-106	black	2022-11-02	14:11:00	OFT_ESC_SOC	right_box	0A4F	1800	1	JG	BD22-099	BD22-098	2022-10-31	2022-11-03	Bastimentos_A2	25	1	BD22-105	black_black	7.7	5422.15	10.0406	1	540.054	0	-922.199	977.7	E:\test_videos\OFT\vids_cut\106_OFT.MP4-cut.mov	704.175	1.30397	Mel	4	close_side	0.64	2	0.32	to_hand_include	stationary	38	36	8	38	28	8	0	8	0
BD22-107	black	2022-11-02	14:56:00	OFT_ESC_SOC	left_box	7607	1800	1	JG	BD22-096	BD22-097	2022-10-31	2022-11-03	Bastimentos_A2	25	H2	BD22-108	black_black	7.17	898.287	1.66345	1	540.049	0	-900.939	915.193	E:\test_videos\OFT\vids_cut\r_aligned\107_OFT.MP4-cut.mov	125.284	0.232001	Jakob	1	far_side	0.5	1	0.5	to_hand_include	stationary	86	138	44	70	22	12	16	116	32
BD22-107	black	2022-11-02	14:56:00	OFT_ESC_SOC	left_box	7607	1800	1	JG	BD22-096	BD22-097	2022-10-31	2022-11-03	Bastimentos_A2	25	H2	BD22-108	black_black	7.17	898.287	1.66345	1	540.049	0	-900.939	915.193	E:\test_videos\OFT\vids_cut\r_aligned\107_OFT.MP4-cut.mov	125.284	0.232001	Jakob	2	middle	1.63	4	0.4075	to_hand_include	stationary	86	138	44	70	22	12	16	116	32
BD22-107	black	2022-11-02	14:56:00	OFT_ESC_SOC	left_box	7607	1800	1	JG	BD22-096	BD22-097	2022-10-31	2022-11-03	Bastimentos_A2	25	H2	BD22-108	black_black	7.17	898.287	1.66345	1	540.049	0	-900.939	915.193	E:\test_videos\OFT\vids_cut\r_aligned\107_OFT.MP4-cut.mov	125.284	0.232001	Jakob	3	far_side	0.53	2	0.265	to_hand_include	stationary	86	138	44	70	22	12	16	116	32
BD22-107	black	2022-11-02	14:56:00	OFT_ESC_SOC	left_box	7607	1800	1	JG	BD22-096	BD22-097	2022-10-31	2022-11-03	Bastimentos_A2	25	H2	BD22-108	black_black	7.17	898.287	1.66345	1	540.049	0	-900.939	915.193	E:\test_videos\OFT\vids_cut\r_aligned\107_OFT.MP4-cut.mov	125.284	0.232001	Jakob	4	far_side	1.47	2	0.735	to_hand_include	stationary	86	138	44	70	22	12	16	116	32
BD22-108	black	2022-11-02	15:00:00	OFT_ESC_SOC	right_box	0A4F	1800	1	JG	BD22-099	BD22-098	2022-10-31	2022-11-03	Bastimentos_A2	25	H2	BD22-107	black_black	7.62	11965.9	22.1584	1	540.049	0	-903.798	993.117	E:\test_videos\OFT\vids_cut\108_OFT.MP4-cut.mov	1570.33	2.90793	Marco	1	close_side	0.88	2	0.44	to_hand_include	stationary	74	32	12	22	20	8	12	52	4
BD22-108	black	2022-11-02	15:00:00	OFT_ESC_SOC	right_box	0A4F	1800	1	JG	BD22-099	BD22-098	2022-10-31	2022-11-03	Bastimentos_A2	25	H2	BD22-107	black_black	7.62	11965.9	22.1584	1	540.049	0	-903.798	993.117	E:\test_videos\OFT\vids_cut\108_OFT.MP4-cut.mov	1570.33	2.90793	Marco	2	NA	NA	NA	NA	NA	NA	74	32	12	22	20	8	12	52	4
BD22-108	black	2022-11-02	15:00:00	OFT_ESC_SOC	right_box	0A4F	1800	1	JG	BD22-099	BD22-098	2022-10-31	2022-11-03	Bastimentos_A2	25	H2	BD22-107	black_black	7.62	11965.9	22.1584	1	540.049	0	-903.798	993.117	E:\test_videos\OFT\vids_cut\108_OFT.MP4-cut.mov	1570.33	2.90793	Marco	3	NA	NA	NA	NA	NA	NA	74	32	12	22	20	8	12	52	4
BD22-108	black	2022-11-02	15:00:00	OFT_ESC_SOC	right_box	0A4F	1800	1	JG	BD22-099	BD22-098	2022-10-31	2022-11-03	Bastimentos_A2	25	H2	BD22-107	black_black	7.62	11965.9	22.1584	1	540.049	0	-903.798	993.117	E:\test_videos\OFT\vids_cut\108_OFT.MP4-cut.mov	1570.33	2.90793	Marco	4	NA	NA	NA	NA	NA	NA	74	32	12	22	20	8	12	52	4
BD22-109	barred	2022-11-02	12:08:00	OFT_ESC_SOC	left_box	7607	1800	1	JG	BD22-096	BD22-097	2022-10-31	2022-11-07	Solarte_B	10	2	BD22-110	black_barred	7.6	4924.66	9.11927	1	540.061	0	-897.763	925.342	E:\test_videos\OFT\vids_cut\r_aligned\109_OFT.MP4-cut.mov	647.982	1.1999	Jakob	1	middle	0.83	2	0.415	to_hand_include	stationary	226	100	0	226	60	0	0	40	0
BD22-109	barred	2022-11-02	12:08:00	OFT_ESC_SOC	left_box	7607	1800	1	JG	BD22-096	BD22-097	2022-10-31	2022-11-07	Solarte_B	10	2	BD22-110	black_barred	7.6	4924.66	9.11927	1	540.061	0	-897.763	925.342	E:\test_videos\OFT\vids_cut\r_aligned\109_OFT.MP4-cut.mov	647.982	1.1999	Jakob	2	far_side	0.48	4	0.12	to_hand_include	stationary	226	100	0	226	60	0	0	40	0
BD22-109	barred	2022-11-02	12:08:00	OFT_ESC_SOC	left_box	7607	1800	1	JG	BD22-096	BD22-097	2022-10-31	2022-11-07	Solarte_B	10	2	BD22-110	black_barred	7.6	4924.66	9.11927	1	540.061	0	-897.763	925.342	E:\test_videos\OFT\vids_cut\r_aligned\109_OFT.MP4-cut.mov	647.982	1.1999	Jakob	3	close_side	1.3	5	0.26	to_hand_include	stationary	226	100	0	226	60	0	0	40	0
BD22-109	barred	2022-11-02	12:08:00	OFT_ESC_SOC	left_box	7607	1800	1	JG	BD22-096	BD22-097	2022-10-31	2022-11-07	Solarte_B	10	2	BD22-110	black_barred	7.6	4924.66	9.11927	1	540.061	0	-897.763	925.342	E:\test_videos\OFT\vids_cut\r_aligned\109_OFT.MP4-cut.mov	647.982	1.1999	Jakob	4	close_side	1.92	4	0.48	to_hand_include	stationary	226	100	0	226	60	0	0	40	0
BD22-110	black	2022-11-02	12:11:00	OFT_ESC_SOC	right_box	0A4F	1800	1	JG	BD22-099	BD22-098	2022-10-31	2022-11-03	Solarte_B	10	2	BD22-109	black_barred	7.34	575.178	1.06511	1	540.049	0	-897.039	897.469	E:\test_videos\OFT\vids_cut\110_OFT.MP4-cut.mov	78.3621	0.14511	Jakob	1	far_side	2.2	3	0.733333	to_hand_include	stationary	144	122	10	58	58	0	86	64	10
BD22-110	black	2022-11-02	12:11:00	OFT_ESC_SOC	right_box	0A4F	1800	1	JG	BD22-099	BD22-098	2022-10-31	2022-11-03	Solarte_B	10	2	BD22-109	black_barred	7.34	575.178	1.06511	1	540.049	0	-897.039	897.469	E:\test_videos\OFT\vids_cut\110_OFT.MP4-cut.mov	78.3621	0.14511	Jakob	2	middle	0.8	2	0.4	to_hand_include	stationary	144	122	10	58	58	0	86	64	10
BD22-110	black	2022-11-02	12:11:00	OFT_ESC_SOC	right_box	0A4F	1800	1	JG	BD22-099	BD22-098	2022-10-31	2022-11-03	Solarte_B	10	2	BD22-109	black_barred	7.34	575.178	1.06511	1	540.049	0	-897.039	897.469	E:\test_videos\OFT\vids_cut\110_OFT.MP4-cut.mov	78.3621	0.14511	Jakob	3	far_side	0.3	2	0.15	to_hand_include	stationary	144	122	10	58	58	0	86	64	10
BD22-110	black	2022-11-02	12:11:00	OFT_ESC_SOC	right_box	0A4F	1800	1	JG	BD22-099	BD22-098	2022-10-31	2022-11-03	Solarte_B	10	2	BD22-109	black_barred	7.34	575.178	1.06511	1	540.049	0	-897.039	897.469	E:\test_videos\OFT\vids_cut\110_OFT.MP4-cut.mov	78.3621	0.14511	Jakob	4	middle	0.6	2	0.3	to_hand_include	stationary	144	122	10	58	58	0	86	64	10
BD22-111	black	2022-11-02	09:52:00	OFT_ESC_SOC	left_box	7607	1800	1	JG	BD22-099	BD22-098	2022-10-31	2022-11-03	Solarte_B	10	3	BD22-112	black_barred	7.16	68.8196	0.12744	1	540.049	0	-890.759	907.061	E:\test_videos\OFT\vids_cut\r_aligned\111_OFT.MP4-cut.mov	9.61168	0.0177989	Jakob	1	far_side	0.27	1	0.27	to_hand_include	stationary	64	170	32	64	156	28	0	14	4
BD22-111	black	2022-11-02	09:52:00	OFT_ESC_SOC	left_box	7607	1800	1	JG	BD22-099	BD22-098	2022-10-31	2022-11-03	Solarte_B	10	3	BD22-112	black_barred	7.16	68.8196	0.12744	1	540.049	0	-890.759	907.061	E:\test_videos\OFT\vids_cut\r_aligned\111_OFT.MP4-cut.mov	9.61168	0.0177989	Jakob	2	middle	0.33	2	0.165	to_hand_include	stationary	64	170	32	64	156	28	0	14	4
BD22-111	black	2022-11-02	09:52:00	OFT_ESC_SOC	left_box	7607	1800	1	JG	BD22-099	BD22-098	2022-10-31	2022-11-03	Solarte_B	10	3	BD22-112	black_barred	7.16	68.8196	0.12744	1	540.049	0	-890.759	907.061	E:\test_videos\OFT\vids_cut\r_aligned\111_OFT.MP4-cut.mov	9.61168	0.0177989	Jakob	3	middle	0.57	2	0.285	to_hand_include	stationary	64	170	32	64	156	28	0	14	4
BD22-111	black	2022-11-02	09:52:00	OFT_ESC_SOC	left_box	7607	1800	1	JG	BD22-099	BD22-098	2022-10-31	2022-11-03	Solarte_B	10	3	BD22-112	black_barred	7.16	68.8196	0.12744	1	540.049	0	-890.759	907.061	E:\test_videos\OFT\vids_cut\r_aligned\111_OFT.MP4-cut.mov	9.61168	0.0177989	Jakob	4	far_side	0.43	2	0.215	to_hand_include	stationary	64	170	32	64	156	28	0	14	4
BD22-112	barred	2022-11-02	09:55:00	OFT_ESC_SOC	right_box	0A4F	1800	1	JG	BD22-096	BD22-097	2022-10-31	2022-11-03	Solarte_B	10	3	BD22-111	black_barred	7.74	5733.6	10.6174	1	540.052	0	-897.507	975.297	E:\test_videos\OFT\vids_cut\112_OFT.MP4-cut.mov	740.775	1.37176	Jakob	1	close_side	3	9	0.333333	to_hand_include	stationary	106	42	36	92	42	0	14	0	36
BD22-112	barred	2022-11-02	09:55:00	OFT_ESC_SOC	right_box	0A4F	1800	1	JG	BD22-096	BD22-097	2022-10-31	2022-11-03	Solarte_B	10	3	BD22-111	black_barred	7.74	5733.6	10.6174	1	540.052	0	-897.507	975.297	E:\test_videos\OFT\vids_cut\112_OFT.MP4-cut.mov	740.775	1.37176	Jakob	2	far_side	1.53	4	0.3825	to_hand_include	stationary	106	42	36	92	42	0	14	0	36
BD22-112	barred	2022-11-02	09:55:00	OFT_ESC_SOC	right_box	0A4F	1800	1	JG	BD22-096	BD22-097	2022-10-31	2022-11-03	Solarte_B	10	3	BD22-111	black_barred	7.74	5733.6	10.6174	1	540.052	0	-897.507	975.297	E:\test_videos\OFT\vids_cut\112_OFT.MP4-cut.mov	740.775	1.37176	Jakob	3	far_side	0.97	3	0.323333	to_hand_include	stationary	106	42	36	92	42	0	14	0	36
BD22-112	barred	2022-11-02	09:55:00	OFT_ESC_SOC	right_box	0A4F	1800	1	JG	BD22-096	BD22-097	2022-10-31	2022-11-03	Solarte_B	10	3	BD22-111	black_barred	7.74	5733.6	10.6174	1	540.052	0	-897.507	975.297	E:\test_videos\OFT\vids_cut\112_OFT.MP4-cut.mov	740.775	1.37176	Jakob	4	far_side	0.47	2	0.235	to_hand_include	stationary	106	42	36	92	42	0	14	0	36
BD22-113	barred	2022-11-02	10:40:00	OFT_ESC_SOC	left_box	7607	1800	1	JG	BD22-099	BD22-098	2022-10-31	2022-11-03	Solarte_B	10	4	BD22-114	barred_barred	8.09	135.343	0.250626	1	540.052	0	-887.184	887.184	E:\test_videos\OFT\vids_cut\r_aligned\113_OFT.MP4-cut.mov	16.7297	0.0309797	Jakob	1	close_side	0.63	2	0.315	to_hand_include	stationary	98	98	36	30	58	30	68	40	6
BD22-113	barred	2022-11-02	10:40:00	OFT_ESC_SOC	left_box	7607	1800	1	JG	BD22-099	BD22-098	2022-10-31	2022-11-03	Solarte_B	10	4	BD22-114	barred_barred	8.09	135.343	0.250626	1	540.052	0	-887.184	887.184	E:\test_videos\OFT\vids_cut\r_aligned\113_OFT.MP4-cut.mov	16.7297	0.0309797	Jakob	2	middle	1.6	2	0.8	to_hand_include	stationary	98	98	36	30	58	30	68	40	6
BD22-113	barred	2022-11-02	10:40:00	OFT_ESC_SOC	left_box	7607	1800	1	JG	BD22-099	BD22-098	2022-10-31	2022-11-03	Solarte_B	10	4	BD22-114	barred_barred	8.09	135.343	0.250626	1	540.052	0	-887.184	887.184	E:\test_videos\OFT\vids_cut\r_aligned\113_OFT.MP4-cut.mov	16.7297	0.0309797	Jakob	3	middle	0.43	3	0.143333	to_hand_include	stationary	98	98	36	30	58	30	68	40	6
BD22-113	barred	2022-11-02	10:40:00	OFT_ESC_SOC	left_box	7607	1800	1	JG	BD22-099	BD22-098	2022-10-31	2022-11-03	Solarte_B	10	4	BD22-114	barred_barred	8.09	135.343	0.250626	1	540.052	0	-887.184	887.184	E:\test_videos\OFT\vids_cut\r_aligned\113_OFT.MP4-cut.mov	16.7297	0.0309797	Jakob	4	far_side	0.73	2	0.365	to_hand_include	stationary	98	98	36	30	58	30	68	40	6
BD22-114	barred	2022-11-02	10:42:00	OFT_ESC_SOC	right_box	0A4F	1800	1	JG	BD22-096	BD22-097	2022-10-31	2022-11-03	Solarte_B	10	4	BD22-113	barred_barred	7.64	89.9301	0.166531	1	540.052	0	-565.114	565.114	E:\test_videos\OFT\vids_cut\114_OFT.MP4-cut.mov	11.771	0.0217973	Mel	1	middle	1.04	3	0.346667	to_hand_include	stationary	92	94	34	26	58	26	66	36	8
BD22-114	barred	2022-11-02	10:42:00	OFT_ESC_SOC	right_box	0A4F	1800	1	JG	BD22-096	BD22-097	2022-10-31	2022-11-03	Solarte_B	10	4	BD22-113	barred_barred	7.64	89.9301	0.166531	1	540.052	0	-565.114	565.114	E:\test_videos\OFT\vids_cut\114_OFT.MP4-cut.mov	11.771	0.0217973	Mel	2	close_side	0.76	3	0.253333	to_hand_include	stationary	92	94	34	26	58	26	66	36	8
BD22-114	barred	2022-11-02	10:42:00	OFT_ESC_SOC	right_box	0A4F	1800	1	JG	BD22-096	BD22-097	2022-10-31	2022-11-03	Solarte_B	10	4	BD22-113	barred_barred	7.64	89.9301	0.166531	1	540.052	0	-565.114	565.114	E:\test_videos\OFT\vids_cut\114_OFT.MP4-cut.mov	11.771	0.0217973	Mel	3	middle	0.52	2	0.26	to_hand_include	stationary	92	94	34	26	58	26	66	36	8
BD22-114	barred	2022-11-02	10:42:00	OFT_ESC_SOC	right_box	0A4F	1800	1	JG	BD22-096	BD22-097	2022-10-31	2022-11-03	Solarte_B	10	4	BD22-113	barred_barred	7.64	89.9301	0.166531	1	540.052	0	-565.114	565.114	E:\test_videos\OFT\vids_cut\114_OFT.MP4-cut.mov	11.771	0.0217973	Mel	4	far_side	0.72	2	0.36	to_hand_include	stationary	92	94	34	26	58	26	66	36	8
BD22-115	barred	2022-11-02	11:21:00	OFT_ESC_SOC	left_box	7607	1800	1	JG	BD22-099	BD22-098	2022-10-31	2022-11-07	Solarte_B	10	5	BD22-116	black_barred	7.42	8778.83	16.2566	1	540.049	0	-898.384	996.895	E:\test_videos\OFT\vids_cut\r_aligned\115_OFT.MP4-cut.mov	1183.13	2.19092	Marco	4	close_side	0.5	2	0.25	to_curtain_exclude	stationary	156	100	48	106	8	28	50	92	20
BD22-115	barred	2022-11-02	11:21:00	OFT_ESC_SOC	left_box	7607	1800	1	JG	BD22-099	BD22-098	2022-10-31	2022-11-07	Solarte_B	10	5	BD22-116	black_barred	7.42	8778.83	16.2566	1	540.049	0	-898.384	996.895	E:\test_videos\OFT\vids_cut\r_aligned\115_OFT.MP4-cut.mov	1183.13	2.19092	Marco	1	close_side	0.4	2	0.2	to_hand_include	stationary	156	100	48	106	8	28	50	92	20
BD22-115	barred	2022-11-02	11:21:00	OFT_ESC_SOC	left_box	7607	1800	1	JG	BD22-099	BD22-098	2022-10-31	2022-11-07	Solarte_B	10	5	BD22-116	black_barred	7.42	8778.83	16.2566	1	540.049	0	-898.384	996.895	E:\test_videos\OFT\vids_cut\r_aligned\115_OFT.MP4-cut.mov	1183.13	2.19092	Marco	2	middle	0.4	2	0.2	to_hand_include	stationary	156	100	48	106	8	28	50	92	20
BD22-115	barred	2022-11-02	11:21:00	OFT_ESC_SOC	left_box	7607	1800	1	JG	BD22-099	BD22-098	2022-10-31	2022-11-07	Solarte_B	10	5	BD22-116	black_barred	7.42	8778.83	16.2566	1	540.049	0	-898.384	996.895	E:\test_videos\OFT\vids_cut\r_aligned\115_OFT.MP4-cut.mov	1183.13	2.19092	Marco	3	close_side	0.6	3	0.2	to_hand_include	stationary	156	100	48	106	8	28	50	92	20
BD22-116	black	2022-11-02	11:25:00	OFT_ESC_SOC	right_box	0A4F	1800	1	JG	BD22-096	BD22-097	2022-10-31	2022-11-03	Solarte_B	10	5	BD22-115	black_barred	6.27	161.459	0.29899	1	540.049	0	-705.836	705.836	E:\test_videos\OFT\vids_cut\116_OFT.MP4-cut.mov	25.751	0.0476858	Marco	1	close_side	0.1	1	0.1	to_hand_include	stationary	74	326	150	0	268	0	74	58	150
BD22-116	black	2022-11-02	11:25:00	OFT_ESC_SOC	right_box	0A4F	1800	1	JG	BD22-096	BD22-097	2022-10-31	2022-11-03	Solarte_B	10	5	BD22-115	black_barred	6.27	161.459	0.29899	1	540.049	0	-705.836	705.836	E:\test_videos\OFT\vids_cut\116_OFT.MP4-cut.mov	25.751	0.0476858	Marco	2	close_side	0.6	3	0.2	to_hand_include	stationary	74	326	150	0	268	0	74	58	150
BD22-116	black	2022-11-02	11:25:00	OFT_ESC_SOC	right_box	0A4F	1800	1	JG	BD22-096	BD22-097	2022-10-31	2022-11-03	Solarte_B	10	5	BD22-115	black_barred	6.27	161.459	0.29899	1	540.049	0	-705.836	705.836	E:\test_videos\OFT\vids_cut\116_OFT.MP4-cut.mov	25.751	0.0476858	Marco	3	far_side	0.2	1	0.2	to_hand_include	stationary	74	326	150	0	268	0	74	58	150
BD22-116	black	2022-11-02	11:25:00	OFT_ESC_SOC	right_box	0A4F	1800	1	JG	BD22-096	BD22-097	2022-10-31	2022-11-03	Solarte_B	10	5	BD22-115	black_barred	6.27	161.459	0.29899	1	540.049	0	-705.836	705.836	E:\test_videos\OFT\vids_cut\116_OFT.MP4-cut.mov	25.751	0.0476858	Marco	4	far_side	0.3	1	0.3	to_hand_include	stationary	74	326	150	0	268	0	74	58	150
BD22-117	black	2022-11-02	13:24:00	OFT_ESC_SOC	left_box	7607	1800	1	JG	BD22-096	BD22-097	2022-10-31	2022-11-07	Solarte_B	10	7	BD22-118	black_black	7.6	1008.21	1.86699	1	540.049	0	-887.143	897.394	E:\test_videos\OFT\vids_cut\r_aligned\117_OFT.MP4-cut.mov	132.659	0.245657	Jakob	1	far_side	0.6	3	0.2	to_hand_include	stationary	40	24	24	28	16	16	12	8	8
BD22-117	black	2022-11-02	13:24:00	OFT_ESC_SOC	left_box	7607	1800	1	JG	BD22-096	BD22-097	2022-10-31	2022-11-07	Solarte_B	10	7	BD22-118	black_black	7.6	1008.21	1.86699	1	540.049	0	-887.143	897.394	E:\test_videos\OFT\vids_cut\r_aligned\117_OFT.MP4-cut.mov	132.659	0.245657	Jakob	2	close_side	0.7	2	0.35	to_hand_include	stationary	40	24	24	28	16	16	12	8	8
BD22-117	black	2022-11-02	13:24:00	OFT_ESC_SOC	left_box	7607	1800	1	JG	BD22-096	BD22-097	2022-10-31	2022-11-07	Solarte_B	10	7	BD22-118	black_black	7.6	1008.21	1.86699	1	540.049	0	-887.143	897.394	E:\test_videos\OFT\vids_cut\r_aligned\117_OFT.MP4-cut.mov	132.659	0.245657	Jakob	3	middle	0.6	2	0.3	to_hand_include	stationary	40	24	24	28	16	16	12	8	8
BD22-117	black	2022-11-02	13:24:00	OFT_ESC_SOC	left_box	7607	1800	1	JG	BD22-096	BD22-097	2022-10-31	2022-11-07	Solarte_B	10	7	BD22-118	black_black	7.6	1008.21	1.86699	1	540.049	0	-887.143	897.394	E:\test_videos\OFT\vids_cut\r_aligned\117_OFT.MP4-cut.mov	132.659	0.245657	Jakob	4	close_side	1.4	2	0.7	to_hand_include	stationary	40	24	24	28	16	16	12	8	8
BD22-118	black	2022-11-02	13:26:00	OFT_ESC_SOC	right_box	0A4F	1800	1	JG	BD22-099	BD22-098	2022-10-31	2022-11-07	Solarte_B	10	7	BD22-117	black_black	7.29	3444.77	6.379	1	540.05	0	-898.768	983.461	E:\test_videos\OFT\vids_cut\118_OFT.MP4-cut.mov	472.534	0.875034	Marco	2	far_side	1	4	0.25	to_curtain_exclude	stationary	104	58	0	90	58	0	14	0	0
BD22-118	black	2022-11-02	13:26:00	OFT_ESC_SOC	right_box	0A4F	1800	1	JG	BD22-099	BD22-098	2022-10-31	2022-11-07	Solarte_B	10	7	BD22-117	black_black	7.29	3444.77	6.379	1	540.05	0	-898.768	983.461	E:\test_videos\OFT\vids_cut\118_OFT.MP4-cut.mov	472.534	0.875034	Marco	1	middle	0.7	2	0.35	to_hand_include	stationary	104	58	0	90	58	0	14	0	0
BD22-118	black	2022-11-02	13:26:00	OFT_ESC_SOC	right_box	0A4F	1800	1	JG	BD22-099	BD22-098	2022-10-31	2022-11-07	Solarte_B	10	7	BD22-117	black_black	7.29	3444.77	6.379	1	540.05	0	-898.768	983.461	E:\test_videos\OFT\vids_cut\118_OFT.MP4-cut.mov	472.534	0.875034	Marco	3	middle	0.7	3	0.233333	to_hand_include	stationary	104	58	0	90	58	0	14	0	0
BD22-118	black	2022-11-02	13:26:00	OFT_ESC_SOC	right_box	0A4F	1800	1	JG	BD22-099	BD22-098	2022-10-31	2022-11-07	Solarte_B	10	7	BD22-117	black_black	7.29	3444.77	6.379	1	540.05	0	-898.768	983.461	E:\test_videos\OFT\vids_cut\118_OFT.MP4-cut.mov	472.534	0.875034	Marco	4	middle	0.6	2	0.3	to_hand_include	stationary	104	58	0	90	58	0	14	0	0
BD22-119	barred	2022-11-05	10:39:00	OFT_ESC_SOC	left_box	7607	1800	1	MH	BD22-109	BD22-117	2022-11-03	2022-11-07	Bastimentos_A2	15	1	BD22-120	black_barred	7.53	3192.39	5.91152	1	540.061	0	-897.977	931.813	E:\test_videos\OFT\vids_cut\r_aligned\119_OFT.mov-cut.mov	423.956	0.785062	Mel	1	far_side	0.44	2	0.22	to_hand_include	stationary	66	204	20	14	184	14	52	20	46
BD22-119	barred	2022-11-05	10:39:00	OFT_ESC_SOC	left_box	7607	1800	1	MH	BD22-109	BD22-117	2022-11-03	2022-11-07	Bastimentos_A2	15	1	BD22-120	black_barred	7.53	3192.39	5.91152	1	540.061	0	-897.977	931.813	E:\test_videos\OFT\vids_cut\r_aligned\119_OFT.mov-cut.mov	423.956	0.785062	Mel	2	middle	0.84	2	0.42	to_hand_include	swimming	66	204	20	14	184	14	52	20	46
BD22-119	barred	2022-11-05	10:39:00	OFT_ESC_SOC	left_box	7607	1800	1	MH	BD22-109	BD22-117	2022-11-03	2022-11-07	Bastimentos_A2	15	1	BD22-120	black_barred	7.53	3192.39	5.91152	1	540.061	0	-897.977	931.813	E:\test_videos\OFT\vids_cut\r_aligned\119_OFT.mov-cut.mov	423.956	0.785062	Mel	3	middle	0.68	2	0.34	to_hand_include	stationary	66	204	20	14	184	14	52	20	46
BD22-119	barred	2022-11-05	10:39:00	OFT_ESC_SOC	left_box	7607	1800	1	MH	BD22-109	BD22-117	2022-11-03	2022-11-07	Bastimentos_A2	15	1	BD22-120	black_barred	7.53	3192.39	5.91152	1	540.061	0	-897.977	931.813	E:\test_videos\OFT\vids_cut\r_aligned\119_OFT.mov-cut.mov	423.956	0.785062	Mel	4	close_side	0.8	2	0.4	to_hand_include	stationary	66	204	20	14	184	14	52	20	46
BD22-120	black	2022-11-05	10:40:00	OFT_ESC_SOC	right_box	0A4F	1800	1	MH	BD22-115	BD22-118	2022-11-03	2022-11-07	Solarte_B	10	1	BD22-119	black_barred	7.9	461.879	0.855307	1	540.049	0	-891.734	903.989	E:\test_videos\OFT\vids_cut\l_algned\120_OFT.MP4-cut.mov	58.4657	0.108267	Jakob	1	far_side	1.43	4	0.3575	to_hand_include	stationary	74	54	0	64	54	0	10	0	0
BD22-120	black	2022-11-05	10:40:00	OFT_ESC_SOC	right_box	0A4F	1800	1	MH	BD22-115	BD22-118	2022-11-03	2022-11-07	Solarte_B	10	1	BD22-119	black_barred	7.9	461.879	0.855307	1	540.049	0	-891.734	903.989	E:\test_videos\OFT\vids_cut\l_algned\120_OFT.MP4-cut.mov	58.4657	0.108267	Jakob	2	far_side	2	5	0.4	to_hand_include	stationary	74	54	0	64	54	0	10	0	0
BD22-120	black	2022-11-05	10:40:00	OFT_ESC_SOC	right_box	0A4F	1800	1	MH	BD22-115	BD22-118	2022-11-03	2022-11-07	Solarte_B	10	1	BD22-119	black_barred	7.9	461.879	0.855307	1	540.049	0	-891.734	903.989	E:\test_videos\OFT\vids_cut\l_algned\120_OFT.MP4-cut.mov	58.4657	0.108267	Jakob	3	middle	2.13	3	0.71	to_hand_include	stationary	74	54	0	64	54	0	10	0	0
BD22-120	black	2022-11-05	10:40:00	OFT_ESC_SOC	right_box	0A4F	1800	1	MH	BD22-115	BD22-118	2022-11-03	2022-11-07	Solarte_B	10	1	BD22-119	black_barred	7.9	461.879	0.855307	1	540.049	0	-891.734	903.989	E:\test_videos\OFT\vids_cut\l_algned\120_OFT.MP4-cut.mov	58.4657	0.108267	Jakob	4	middle	0.63	2	0.315	to_hand_include	stationary	74	54	0	64	54	0	10	0	0
BD22-121	barred	2022-11-05	11:30:00	OFT_ESC_SOC	left_box	7607	1800	1	MH	BD22-109	BD22-117	2022-11-03	2022-11-07	Bastimentos_A2	15	H2	BD22-122	barred_barred	7.08	4120.37	7.63004	1	540.052	0	-892.879	1032.21	E:\test_videos\OFT\vids_cut\r_aligned\121_OFT.mov-cut.mov	581.973	1.07769	Jakob	1	close_side	1.67	4	0.4175	to_hand_include	stationary	92	296	0	74	40	4	18	256	0
BD22-121	barred	2022-11-05	11:30:00	OFT_ESC_SOC	left_box	7607	1800	1	MH	BD22-109	BD22-117	2022-11-03	2022-11-07	Bastimentos_A2	15	H2	BD22-122	barred_barred	7.08	4120.37	7.63004	1	540.052	0	-892.879	1032.21	E:\test_videos\OFT\vids_cut\r_aligned\121_OFT.mov-cut.mov	581.973	1.07769	Jakob	2	middle	1.87	5	0.374	to_hand_include	stationary	92	296	0	74	40	4	18	256	0
BD22-121	barred	2022-11-05	11:30:00	OFT_ESC_SOC	left_box	7607	1800	1	MH	BD22-109	BD22-117	2022-11-03	2022-11-07	Bastimentos_A2	15	H2	BD22-122	barred_barred	7.08	4120.37	7.63004	1	540.052	0	-892.879	1032.21	E:\test_videos\OFT\vids_cut\r_aligned\121_OFT.mov-cut.mov	581.973	1.07769	Jakob	3	close_side	1	3	0.333333	to_hand_include	stationary	92	296	0	74	40	4	18	256	0
BD22-121	barred	2022-11-05	11:30:00	OFT_ESC_SOC	left_box	7607	1800	1	MH	BD22-109	BD22-117	2022-11-03	2022-11-07	Bastimentos_A2	15	H2	BD22-122	barred_barred	7.08	4120.37	7.63004	1	540.052	0	-892.879	1032.21	E:\test_videos\OFT\vids_cut\r_aligned\121_OFT.mov-cut.mov	581.973	1.07769	Jakob	4	far_side	2.03	3	0.676667	to_hand_include	stationary	92	296	0	74	40	4	18	256	0
BD22-122	barred	2022-11-05	11:32:00	OFT_ESC_SOC	right_box	0A4F	1800	1	MH	BD22-115	BD22-118	2022-11-03	2022-11-07	Bastimentos_A2	15	H2	BD22-121	barred_barred	7.83	196.112	0.36316	1	540.049	0	-886.552	886.552	E:\test_videos\OFT\vids_cut\l_algned\122_OFT.MP4-cut.mov	25.0462	0.0463806	Jakob	1	close_side	0.56	3	0.186667	to_hand_include	stationary	86	516	4	46	276	0	40	240	4
BD22-122	barred	2022-11-05	11:32:00	OFT_ESC_SOC	right_box	0A4F	1800	1	MH	BD22-115	BD22-118	2022-11-03	2022-11-07	Bastimentos_A2	15	H2	BD22-121	barred_barred	7.83	196.112	0.36316	1	540.049	0	-886.552	886.552	E:\test_videos\OFT\vids_cut\l_algned\122_OFT.MP4-cut.mov	25.0462	0.0463806	Jakob	2	far_side	1.36	3	0.453333	to_hand_include	stationary	86	516	4	46	276	0	40	240	4
BD22-122	barred	2022-11-05	11:32:00	OFT_ESC_SOC	right_box	0A4F	1800	1	MH	BD22-115	BD22-118	2022-11-03	2022-11-07	Bastimentos_A2	15	H2	BD22-121	barred_barred	7.83	196.112	0.36316	1	540.049	0	-886.552	886.552	E:\test_videos\OFT\vids_cut\l_algned\122_OFT.MP4-cut.mov	25.0462	0.0463806	Jakob	3	middle	NA	NA	NA	to_hand_include	stationary	86	516	4	46	276	0	40	240	4
BD22-122	barred	2022-11-05	11:32:00	OFT_ESC_SOC	right_box	0A4F	1800	1	MH	BD22-115	BD22-118	2022-11-03	2022-11-07	Bastimentos_A2	15	H2	BD22-121	barred_barred	7.83	196.112	0.36316	1	540.049	0	-886.552	886.552	E:\test_videos\OFT\vids_cut\l_algned\122_OFT.MP4-cut.mov	25.0462	0.0463806	Jakob	4	NA	NA	NA	NA	to_hand_include	stationary	86	516	4	46	276	0	40	240	4
BD22-123	black	2022-11-05	13:42:00	OFT_ESC_SOC	left_box	7607	1800	1	MH	BD22-109	BD22-117	2022-11-03	2022-11-07	Solarte_B	10	2	BD22-124	black_black	6.77	9131	16.9088	1	540.049	0	-897.694	983.546	E:\test_videos\OFT\vids_cut\r_aligned\123_OFT.mov-cut.mov	1348.74	2.49761	Mel	1	middle	2.28	4	0.57	to_hand_include	swimming	82	172	24	32	82	6	50	90	18
BD22-123	black	2022-11-05	13:42:00	OFT_ESC_SOC	left_box	7607	1800	1	MH	BD22-109	BD22-117	2022-11-03	2022-11-07	Solarte_B	10	2	BD22-124	black_black	6.77	9131	16.9088	1	540.049	0	-897.694	983.546	E:\test_videos\OFT\vids_cut\r_aligned\123_OFT.mov-cut.mov	1348.74	2.49761	Mel	2	close_side	0.52	1	0.52	to_hand_include	stationary	82	172	24	32	82	6	50	90	18
BD22-123	black	2022-11-05	13:42:00	OFT_ESC_SOC	left_box	7607	1800	1	MH	BD22-109	BD22-117	2022-11-03	2022-11-07	Solarte_B	10	2	BD22-124	black_black	6.77	9131	16.9088	1	540.049	0	-897.694	983.546	E:\test_videos\OFT\vids_cut\r_aligned\123_OFT.mov-cut.mov	1348.74	2.49761	Mel	3	close_side	0.92	2	0.46	to_hand_include	swimming	82	172	24	32	82	6	50	90	18
BD22-123	black	2022-11-05	13:42:00	OFT_ESC_SOC	left_box	7607	1800	1	MH	BD22-109	BD22-117	2022-11-03	2022-11-07	Solarte_B	10	2	BD22-124	black_black	6.77	9131	16.9088	1	540.049	0	-897.694	983.546	E:\test_videos\OFT\vids_cut\r_aligned\123_OFT.mov-cut.mov	1348.74	2.49761	Mel	4	middle	0.52	2	0.26	to_hand_include	stationary	82	172	24	32	82	6	50	90	18
BD22-124	black	2022-11-05	13:44:00	OFT_ESC_SOC	right_box	0A4F	1800	1	MH	BD22-115	BD22-118	2022-11-03	2022-11-07	Solarte_B	10	2	BD22-123	black_black	6.9	1442.13	2.67047	1	540.062	0	-899.106	915.411	E:\test_videos\OFT\vids_cut\l_algned\124_OFT.MP4-cut.mov	209.004	0.387025	Marco	1	close_side	0.4	2	0.2	to_hand_include	stationary	260	170	0	2	150	0	258	20	0
BD22-124	black	2022-11-05	13:44:00	OFT_ESC_SOC	right_box	0A4F	1800	1	MH	BD22-115	BD22-118	2022-11-03	2022-11-07	Solarte_B	10	2	BD22-123	black_black	6.9	1442.13	2.67047	1	540.062	0	-899.106	915.411	E:\test_videos\OFT\vids_cut\l_algned\124_OFT.MP4-cut.mov	209.004	0.387025	Marco	2	middle	0.5	2	0.25	to_hand_include	stationary	260	170	0	2	150	0	258	20	0
BD22-124	black	2022-11-05	13:44:00	OFT_ESC_SOC	right_box	0A4F	1800	1	MH	BD22-115	BD22-118	2022-11-03	2022-11-07	Solarte_B	10	2	BD22-123	black_black	6.9	1442.13	2.67047	1	540.062	0	-899.106	915.411	E:\test_videos\OFT\vids_cut\l_algned\124_OFT.MP4-cut.mov	209.004	0.387025	Marco	3	far_side	0.6	2	0.3	to_hand_include	stationary	260	170	0	2	150	0	258	20	0
BD22-124	black	2022-11-05	13:44:00	OFT_ESC_SOC	right_box	0A4F	1800	1	MH	BD22-115	BD22-118	2022-11-03	2022-11-07	Solarte_B	10	2	BD22-123	black_black	6.9	1442.13	2.67047	1	540.062	0	-899.106	915.411	E:\test_videos\OFT\vids_cut\l_algned\124_OFT.MP4-cut.mov	209.004	0.387025	Marco	4	close_side	0.5	3	0.166667	to_hand_include	stationary	260	170	0	2	150	0	258	20	0
BD22-125	black	2022-11-05	15:23:00	OFT_ESC_SOC	left_box	7607	1800	1	MH	BD22-109	BD22-117	2022-11-03	2022-11-07	Solarte_B	10	3	BD22-126	black_black	6.71	4941.84	9.15108	1	540.061	0	-915.196	1005.79	E:\test_videos\OFT\vids_cut\r_aligned\125_OFT.mov-cut.mov	736.489	1.3638	Marco	1	far_side	0.3	1	0.3	to_hand_include	stationary	252	136	6	140	42	2	112	94	4
BD22-125	black	2022-11-05	15:23:00	OFT_ESC_SOC	left_box	7607	1800	1	MH	BD22-109	BD22-117	2022-11-03	2022-11-07	Solarte_B	10	3	BD22-126	black_black	6.71	4941.84	9.15108	1	540.061	0	-915.196	1005.79	E:\test_videos\OFT\vids_cut\r_aligned\125_OFT.mov-cut.mov	736.489	1.3638	Marco	2	far_side	0.3	1	0.3	to_hand_include	stationary	252	136	6	140	42	2	112	94	4
BD22-125	black	2022-11-05	15:23:00	OFT_ESC_SOC	left_box	7607	1800	1	MH	BD22-109	BD22-117	2022-11-03	2022-11-07	Solarte_B	10	3	BD22-126	black_black	6.71	4941.84	9.15108	1	540.061	0	-915.196	1005.79	E:\test_videos\OFT\vids_cut\r_aligned\125_OFT.mov-cut.mov	736.489	1.3638	Marco	3	close_side	0.4	1	0.4	to_hand_include	stationary	252	136	6	140	42	2	112	94	4
BD22-125	black	2022-11-05	15:23:00	OFT_ESC_SOC	left_box	7607	1800	1	MH	BD22-109	BD22-117	2022-11-03	2022-11-07	Solarte_B	10	3	BD22-126	black_black	6.71	4941.84	9.15108	1	540.061	0	-915.196	1005.79	E:\test_videos\OFT\vids_cut\r_aligned\125_OFT.mov-cut.mov	736.489	1.3638	Marco	4	close_side	0.6	2	0.3	to_hand_include	stationary	252	136	6	140	42	2	112	94	4
BD22-126	black	2022-11-05	15:24:00	OFT_ESC_SOC	right_box	0A4F	1800	1	MH	BD22-115	BD22-118	2022-11-03	2022-11-07	Solarte_B	10	3	BD22-125	black_black	7.06	636.096	1.17792	1	540.049	0	-890.173	898.809	E:\test_videos\OFT\vids_cut\l_algned\126_OFT.MP4-cut.mov	90.0986	0.166844	Mel	1	far_side	0.92	3	0.306667	to_hand_include	stationary	34	48	0	26	36	0	8	12	0
BD22-126	black	2022-11-05	15:24:00	OFT_ESC_SOC	right_box	0A4F	1800	1	MH	BD22-115	BD22-118	2022-11-03	2022-11-07	Solarte_B	10	3	BD22-125	black_black	7.06	636.096	1.17792	1	540.049	0	-890.173	898.809	E:\test_videos\OFT\vids_cut\l_algned\126_OFT.MP4-cut.mov	90.0986	0.166844	Mel	2	close_side	1	3	0.333333	to_hand_include	stationary	34	48	0	26	36	0	8	12	0
BD22-126	black	2022-11-05	15:24:00	OFT_ESC_SOC	right_box	0A4F	1800	1	MH	BD22-115	BD22-118	2022-11-03	2022-11-07	Solarte_B	10	3	BD22-125	black_black	7.06	636.096	1.17792	1	540.049	0	-890.173	898.809	E:\test_videos\OFT\vids_cut\l_algned\126_OFT.MP4-cut.mov	90.0986	0.166844	Mel	3	far_side	0.64	3	0.213333	to_hand_include	swimming	34	48	0	26	36	0	8	12	0
BD22-126	black	2022-11-05	15:24:00	OFT_ESC_SOC	right_box	0A4F	1800	1	MH	BD22-115	BD22-118	2022-11-03	2022-11-07	Solarte_B	10	3	BD22-125	black_black	7.06	636.096	1.17792	1	540.049	0	-890.173	898.809	E:\test_videos\OFT\vids_cut\l_algned\126_OFT.MP4-cut.mov	90.0986	0.166844	Mel	4	close_side	0.56	2	0.28	to_hand_include	stationary	34	48	0	26	36	0	8	12	0
BD22-127	black	2022-11-05	12:19:00	OFT_ESC_SOC	left_box	7607	1800	1	MH	BD22-109	BD22-117	2022-11-03	2022-11-10	Solarte_B	10	4	BD22-128	black_barred	7.26	70.9597	0.131403	1	540.049	0	-716.768	716.768	E:\test_videos\OFT\vids_cut\r_aligned\127_OFT.mov-cut.mov	9.77406	0.0180996	Jakob	1	close_side	0	0	0	touched	stationary	212	88	0	208	54	6	4	34	0
BD22-127	black	2022-11-05	12:19:00	OFT_ESC_SOC	left_box	7607	1800	1	MH	BD22-109	BD22-117	2022-11-03	2022-11-10	Solarte_B	10	4	BD22-128	black_barred	7.26	70.9597	0.131403	1	540.049	0	-716.768	716.768	E:\test_videos\OFT\vids_cut\r_aligned\127_OFT.mov-cut.mov	9.77406	0.0180996	Jakob	2	close_side	0	0	0	touched	stationary	212	88	0	208	54	6	4	34	0
BD22-127	black	2022-11-05	12:19:00	OFT_ESC_SOC	left_box	7607	1800	1	MH	BD22-109	BD22-117	2022-11-03	2022-11-10	Solarte_B	10	4	BD22-128	black_barred	7.26	70.9597	0.131403	1	540.049	0	-716.768	716.768	E:\test_videos\OFT\vids_cut\r_aligned\127_OFT.mov-cut.mov	9.77406	0.0180996	Jakob	3	close_side	0	0	0	touched	stationary	212	88	0	208	54	6	4	34	0
BD22-127	black	2022-11-05	12:19:00	OFT_ESC_SOC	left_box	7607	1800	1	MH	BD22-109	BD22-117	2022-11-03	2022-11-10	Solarte_B	10	4	BD22-128	black_barred	7.26	70.9597	0.131403	1	540.049	0	-716.768	716.768	E:\test_videos\OFT\vids_cut\r_aligned\127_OFT.mov-cut.mov	9.77406	0.0180996	Jakob	4	close_side	0	0	0	touched	stationary	212	88	0	208	54	6	4	34	0
BD22-128	barred	2022-11-05	12:20:00	OFT_ESC_SOC	right_box	0A4F	1800	1	MH	BD22-115	BD22-118	2022-11-03	2022-11-10	Solarte_B	10	4	BD22-127	black_barred	7.66	240.266	0.444924	1	540.049	0	-892.106	892.106	E:\test_videos\OFT\vids_cut\l_algned\128_OFT.MP4-cut.mov	31.3663	0.0580841	Jakob	1	middle	0.33	2	0.165	to_hand_include	stationary	320	268	12	206	82	12	114	186	0
BD22-128	barred	2022-11-05	12:20:00	OFT_ESC_SOC	right_box	0A4F	1800	1	MH	BD22-115	BD22-118	2022-11-03	2022-11-10	Solarte_B	10	4	BD22-127	black_barred	7.66	240.266	0.444924	1	540.049	0	-892.106	892.106	E:\test_videos\OFT\vids_cut\l_algned\128_OFT.MP4-cut.mov	31.3663	0.0580841	Jakob	2	far_side	0.43	2	0.215	to_hand_include	stationary	320	268	12	206	82	12	114	186	0
BD22-128	barred	2022-11-05	12:20:00	OFT_ESC_SOC	right_box	0A4F	1800	1	MH	BD22-115	BD22-118	2022-11-03	2022-11-10	Solarte_B	10	4	BD22-127	black_barred	7.66	240.266	0.444924	1	540.049	0	-892.106	892.106	E:\test_videos\OFT\vids_cut\l_algned\128_OFT.MP4-cut.mov	31.3663	0.0580841	Jakob	3	middle	0.53	2	0.265	to_hand_include	stationary	320	268	12	206	82	12	114	186	0
BD22-128	barred	2022-11-05	12:20:00	OFT_ESC_SOC	right_box	0A4F	1800	1	MH	BD22-115	BD22-118	2022-11-03	2022-11-10	Solarte_B	10	4	BD22-127	black_barred	7.66	240.266	0.444924	1	540.049	0	-892.106	892.106	E:\test_videos\OFT\vids_cut\l_algned\128_OFT.MP4-cut.mov	31.3663	0.0580841	Jakob	4	close_side	0.53	2	0.265	to_hand_include	stationary	320	268	12	206	82	12	114	186	0
BD22-129	black	2022-11-05	09:52:00	OFT_ESC_SOC	left_box	7607	1800	1	MH	BD22-109	BD22-117	2022-11-03	2022-11-10	Solarte_B	10	5	BD22-130	black_black	7.67	931.534	1.72501	1	540.049	0	-887.733	943.127	E:\test_videos\OFT\vids_cut\r_aligned\129_OFT.mov-cut.mov	121.452	0.224904	Jakob	1	middle	0.47	2	0.235	to_hand_include	stationary	130	172	34	110	48	16	20	124	18
BD22-129	black	2022-11-05	09:52:00	OFT_ESC_SOC	left_box	7607	1800	1	MH	BD22-109	BD22-117	2022-11-03	2022-11-10	Solarte_B	10	5	BD22-130	black_black	7.67	931.534	1.72501	1	540.049	0	-887.733	943.127	E:\test_videos\OFT\vids_cut\r_aligned\129_OFT.mov-cut.mov	121.452	0.224904	Jakob	2	far_side	0.8	2	0.4	to_hand_include	stationary	130	172	34	110	48	16	20	124	18
BD22-129	black	2022-11-05	09:52:00	OFT_ESC_SOC	left_box	7607	1800	1	MH	BD22-109	BD22-117	2022-11-03	2022-11-10	Solarte_B	10	5	BD22-130	black_black	7.67	931.534	1.72501	1	540.049	0	-887.733	943.127	E:\test_videos\OFT\vids_cut\r_aligned\129_OFT.mov-cut.mov	121.452	0.224904	Jakob	3	middle	0.57	2	0.285	to_hand_include	stationary	130	172	34	110	48	16	20	124	18
BD22-129	black	2022-11-05	09:52:00	OFT_ESC_SOC	left_box	7607	1800	1	MH	BD22-109	BD22-117	2022-11-03	2022-11-10	Solarte_B	10	5	BD22-130	black_black	7.67	931.534	1.72501	1	540.049	0	-887.733	943.127	E:\test_videos\OFT\vids_cut\r_aligned\129_OFT.mov-cut.mov	121.452	0.224904	Jakob	4	close_side	0.63	1	0.63	to_hand_include	stationary	130	172	34	110	48	16	20	124	18
BD22-130	black	2022-11-05	09:54:00	OFT_ESC_SOC	right_box	0A4F	1800	1	MH	BD22-115	BD22-118	2022-11-03	2022-11-07	Solarte_B	10	5	BD22-129	black_black	7.13	67.0991	0.124253	1	540.053	0	-596.595	596.595	E:\test_videos\OFT\vids_cut\l_algned\130_OFT.MP4-cut.mov	9.41081	0.0174268	Jakob	1	middle	0.3	2	0.15	to_hand_include	stationary	22	98	0	22	98	0	0	0	0
BD22-130	black	2022-11-05	09:54:00	OFT_ESC_SOC	right_box	0A4F	1800	1	MH	BD22-115	BD22-118	2022-11-03	2022-11-07	Solarte_B	10	5	BD22-129	black_black	7.13	67.0991	0.124253	1	540.053	0	-596.595	596.595	E:\test_videos\OFT\vids_cut\l_algned\130_OFT.MP4-cut.mov	9.41081	0.0174268	Jakob	2	far_side	0.39	2	0.195	to_hand_include	stationary	22	98	0	22	98	0	0	0	0
BD22-130	black	2022-11-05	09:54:00	OFT_ESC_SOC	right_box	0A4F	1800	1	MH	BD22-115	BD22-118	2022-11-03	2022-11-07	Solarte_B	10	5	BD22-129	black_black	7.13	67.0991	0.124253	1	540.053	0	-596.595	596.595	E:\test_videos\OFT\vids_cut\l_algned\130_OFT.MP4-cut.mov	9.41081	0.0174268	Jakob	3	far_side	0.75	2	0.375	to_hand_include	stationary	22	98	0	22	98	0	0	0	0
BD22-130	black	2022-11-05	09:54:00	OFT_ESC_SOC	right_box	0A4F	1800	1	MH	BD22-115	BD22-118	2022-11-03	2022-11-07	Solarte_B	10	5	BD22-129	black_black	7.13	67.0991	0.124253	1	540.053	0	-596.595	596.595	E:\test_videos\OFT\vids_cut\l_algned\130_OFT.MP4-cut.mov	9.41081	0.0174268	Jakob	4	close_side	0.24	1	0.24	to_hand_include	stationary	22	98	0	22	98	0	0	0	0
BD22-131	barred	2022-11-05	14:29:00	OFT_ESC_SOC	left_box	7607	1800	1	MH	BD22-109	BD22-117	2022-11-03	2022-11-10	Solarte_B	10	7	BD22-132	black_barred	8.58	15.4404	0.0285926	1	540.049	0	-527.026	527.026	E:\test_videos\OFT\vids_cut\r_aligned\131_OFT.mov-cut.mov	1.79958	0.00333247	Jakob	1	middle	0.7	2	0.35	to_hand_include	stationary	230	174	0	178	0	0	52	174	0
BD22-131	barred	2022-11-05	14:29:00	OFT_ESC_SOC	left_box	7607	1800	1	MH	BD22-109	BD22-117	2022-11-03	2022-11-10	Solarte_B	10	7	BD22-132	black_barred	8.58	15.4404	0.0285926	1	540.049	0	-527.026	527.026	E:\test_videos\OFT\vids_cut\r_aligned\131_OFT.mov-cut.mov	1.79958	0.00333247	Jakob	2	far_side	0.5	2	0.25	to_hand_include	stationary	230	174	0	178	0	0	52	174	0
BD22-131	barred	2022-11-05	14:29:00	OFT_ESC_SOC	left_box	7607	1800	1	MH	BD22-109	BD22-117	2022-11-03	2022-11-10	Solarte_B	10	7	BD22-132	black_barred	8.58	15.4404	0.0285926	1	540.049	0	-527.026	527.026	E:\test_videos\OFT\vids_cut\r_aligned\131_OFT.mov-cut.mov	1.79958	0.00333247	Jakob	3	middle	0.53	3	0.176667	to_hand_include	stationary	230	174	0	178	0	0	52	174	0
BD22-131	barred	2022-11-05	14:29:00	OFT_ESC_SOC	left_box	7607	1800	1	MH	BD22-109	BD22-117	2022-11-03	2022-11-10	Solarte_B	10	7	BD22-132	black_barred	8.58	15.4404	0.0285926	1	540.049	0	-527.026	527.026	E:\test_videos\OFT\vids_cut\r_aligned\131_OFT.mov-cut.mov	1.79958	0.00333247	Jakob	4	middle	0.93	3	0.31	to_hand_include	stationary	230	174	0	178	0	0	52	174	0
BD22-132	black	2022-11-05	14:30:00	OFT_ESC_SOC	right_box	0A4F	1800	1	MH	BD22-115	BD22-118	2022-11-03	2022-11-07	Solarte_B	10	7	BD22-131	black_barred	8.47	288.891	0.534967	1	540.049	0	-666.757	666.757	E:\test_videos\OFT\vids_cut\l_algned\132_OFT.MP4-cut.mov	34.1076	0.0631602	Mel	1	far_side	0.92	2	0.46	to_hand_include	stationary	300	300	8	274	28	8	26	272	0
BD22-132	black	2022-11-05	14:30:00	OFT_ESC_SOC	right_box	0A4F	1800	1	MH	BD22-115	BD22-118	2022-11-03	2022-11-07	Solarte_B	10	7	BD22-131	black_barred	8.47	288.891	0.534967	1	540.049	0	-666.757	666.757	E:\test_videos\OFT\vids_cut\l_algned\132_OFT.MP4-cut.mov	34.1076	0.0631602	Mel	2	close_side	1.52	3	0.506667	to_hand_include	stationary	300	300	8	274	28	8	26	272	0
BD22-132	black	2022-11-05	14:30:00	OFT_ESC_SOC	right_box	0A4F	1800	1	MH	BD22-115	BD22-118	2022-11-03	2022-11-07	Solarte_B	10	7	BD22-131	black_barred	8.47	288.891	0.534967	1	540.049	0	-666.757	666.757	E:\test_videos\OFT\vids_cut\l_algned\132_OFT.MP4-cut.mov	34.1076	0.0631602	Mel	3	far_side	0.76	3	0.253333	to_hand_include	stationary	300	300	8	274	28	8	26	272	0
BD22-132	black	2022-11-05	14:30:00	OFT_ESC_SOC	right_box	0A4F	1800	1	MH	BD22-115	BD22-118	2022-11-03	2022-11-07	Solarte_B	10	7	BD22-131	black_barred	8.47	288.891	0.534967	1	540.049	0	-666.757	666.757	E:\test_videos\OFT\vids_cut\l_algned\132_OFT.MP4-cut.mov	34.1076	0.0631602	Mel	4	close_side	0.96	2	0.48	to_hand_include	stationary	300	300	8	274	28	8	26	272	0
BD22-133	barred	2022-11-09	12:29:00	OFT_ESC_SOC	left_box	NA	1800	1	MH	BD22-128/131	BD22-127/129	2022-11-07	2022-11-10	Bastimentos_A2	20	1	BD22-134	black_barred	7.42	144.94	0.2684	1	540.049	0	-859.887	918.802	E:\test_videos\OFT\vids_cut\133_OFT.MP4-cut.mov	19.5337	0.0361725	Jakob	1	middle	0.3	1	0.3	to_hand_include	stationary	148	70	8	62	42	0	86	28	8
BD22-133	barred	2022-11-09	12:29:00	OFT_ESC_SOC	left_box	NA	1800	1	MH	BD22-128/131	BD22-127/129	2022-11-07	2022-11-10	Bastimentos_A2	20	1	BD22-134	black_barred	7.42	144.94	0.2684	1	540.049	0	-859.887	918.802	E:\test_videos\OFT\vids_cut\133_OFT.MP4-cut.mov	19.5337	0.0361725	Jakob	2	close_side	1.47	3	0.49	to_hand_include	stationary	148	70	8	62	42	0	86	28	8
BD22-133	barred	2022-11-09	12:29:00	OFT_ESC_SOC	left_box	NA	1800	1	MH	BD22-128/131	BD22-127/129	2022-11-07	2022-11-10	Bastimentos_A2	20	1	BD22-134	black_barred	7.42	144.94	0.2684	1	540.049	0	-859.887	918.802	E:\test_videos\OFT\vids_cut\133_OFT.MP4-cut.mov	19.5337	0.0361725	Jakob	3	far_side	2.6	5	0.52	to_hand_include	stationary	148	70	8	62	42	0	86	28	8
BD22-133	barred	2022-11-09	12:29:00	OFT_ESC_SOC	left_box	NA	1800	1	MH	BD22-128/131	BD22-127/129	2022-11-07	2022-11-10	Bastimentos_A2	20	1	BD22-134	black_barred	7.42	144.94	0.2684	1	540.049	0	-859.887	918.802	E:\test_videos\OFT\vids_cut\133_OFT.MP4-cut.mov	19.5337	0.0361725	Jakob	4	far_side	0.67	3	0.223333	to_hand_include	stationary	148	70	8	62	42	0	86	28	8
BD22-134	black	2022-11-09	12:30:00	OFT_ESC_SOC	right_box	NA	1800	1	MH	BD22-128/131	BD22-127/129	2022-11-07	2022-11-10	Bastimentos_A2	20	1	BD22-133	black_barred	7.84	8698.23	16.1074	1	540.049	0	-901.488	966.365	E:\test_videos\OFT\vids_cut\134_OFT.mov-cut.mov	1109.47	2.05452	Marco	1	far_side	0.5	3	0.166667	to_hand_include	stationary	110	78	40	40	26	10	70	52	30
BD22-134	black	2022-11-09	12:30:00	OFT_ESC_SOC	right_box	NA	1800	1	MH	BD22-128/131	BD22-127/129	2022-11-07	2022-11-10	Bastimentos_A2	20	1	BD22-133	black_barred	7.84	8698.23	16.1074	1	540.049	0	-901.488	966.365	E:\test_videos\OFT\vids_cut\134_OFT.mov-cut.mov	1109.47	2.05452	Marco	2	close_side	0.6	2	0.3	to_hand_include	stationary	110	78	40	40	26	10	70	52	30
BD22-134	black	2022-11-09	12:30:00	OFT_ESC_SOC	right_box	NA	1800	1	MH	BD22-128/131	BD22-127/129	2022-11-07	2022-11-10	Bastimentos_A2	20	1	BD22-133	black_barred	7.84	8698.23	16.1074	1	540.049	0	-901.488	966.365	E:\test_videos\OFT\vids_cut\134_OFT.mov-cut.mov	1109.47	2.05452	Marco	3	middle	0.5	2	0.25	to_hand_include	swimming	110	78	40	40	26	10	70	52	30
BD22-134	black	2022-11-09	12:30:00	OFT_ESC_SOC	right_box	NA	1800	1	MH	BD22-128/131	BD22-127/129	2022-11-07	2022-11-10	Bastimentos_A2	20	1	BD22-133	black_barred	7.84	8698.23	16.1074	1	540.049	0	-901.488	966.365	E:\test_videos\OFT\vids_cut\134_OFT.mov-cut.mov	1109.47	2.05452	Marco	4	close_side	0.6	2	0.3	to_hand_include	stationary	110	78	40	40	26	10	70	52	30
BD22-135	barred	2022-11-09	09:50:00	OFT_ESC_SOC	left_box	NA	1800	1	JG	BD22-128/131	BD22-127/129	2022-11-07	2022-11-10	Bastimentos_A2	20	2	BD22-136	barred_barred	7.9	152.328	0.282081	1	540.049	0	-860.312	883.464	E:\test_videos\OFT\vids_cut\135_OFT.MP4-cut.mov	19.282	0.0357065	Jakob	2	close_side	0.8	3	0.266667	to_curtain_exclude	stationary	116	88	70	90	72	66	26	16	4
BD22-135	barred	2022-11-09	09:50:00	OFT_ESC_SOC	left_box	NA	1800	1	JG	BD22-128/131	BD22-127/129	2022-11-07	2022-11-10	Bastimentos_A2	20	2	BD22-136	barred_barred	7.9	152.328	0.282081	1	540.049	0	-860.312	883.464	E:\test_videos\OFT\vids_cut\135_OFT.MP4-cut.mov	19.282	0.0357065	Jakob	1	far_side	0.8	4	0.2	to_hand_include	stationary	116	88	70	90	72	66	26	16	4
BD22-135	barred	2022-11-09	09:50:00	OFT_ESC_SOC	left_box	NA	1800	1	JG	BD22-128/131	BD22-127/129	2022-11-07	2022-11-10	Bastimentos_A2	20	2	BD22-136	barred_barred	7.9	152.328	0.282081	1	540.049	0	-860.312	883.464	E:\test_videos\OFT\vids_cut\135_OFT.MP4-cut.mov	19.282	0.0357065	Jakob	3	far_side	1.5	5	0.3	to_hand_include	stationary	116	88	70	90	72	66	26	16	4
BD22-135	barred	2022-11-09	09:50:00	OFT_ESC_SOC	left_box	NA	1800	1	JG	BD22-128/131	BD22-127/129	2022-11-07	2022-11-10	Bastimentos_A2	20	2	BD22-136	barred_barred	7.9	152.328	0.282081	1	540.049	0	-860.312	883.464	E:\test_videos\OFT\vids_cut\135_OFT.MP4-cut.mov	19.282	0.0357065	Jakob	4	far_side	0.7	2	0.35	to_hand_include	stationary	116	88	70	90	72	66	26	16	4
BD22-136	barred	2022-11-09	09:53:00	OFT_ESC_SOC	right_box	NA	1800	1	JG	BD22-128/131	BD22-127/129	2022-11-07	2022-11-10	Bastimentos_A2	20	2	BD22-135	barred_barred	7.62	7271.41	13.4652	1	540.049	0	-899.476	954.93	E:\test_videos\OFT\vids_cut\136_OFT.mov-cut.mov	954.253	1.76709	Mel	1	middle	0.52	2	0.26	to_hand_include	swimming	46	58	56	26	32	30	20	26	26
BD22-136	barred	2022-11-09	09:53:00	OFT_ESC_SOC	right_box	NA	1800	1	JG	BD22-128/131	BD22-127/129	2022-11-07	2022-11-10	Bastimentos_A2	20	2	BD22-135	barred_barred	7.62	7271.41	13.4652	1	540.049	0	-899.476	954.93	E:\test_videos\OFT\vids_cut\136_OFT.mov-cut.mov	954.253	1.76709	Mel	2	close_side	0.6	3	0.2	to_hand_include	stationary	46	58	56	26	32	30	20	26	26
BD22-136	barred	2022-11-09	09:53:00	OFT_ESC_SOC	right_box	NA	1800	1	JG	BD22-128/131	BD22-127/129	2022-11-07	2022-11-10	Bastimentos_A2	20	2	BD22-135	barred_barred	7.62	7271.41	13.4652	1	540.049	0	-899.476	954.93	E:\test_videos\OFT\vids_cut\136_OFT.mov-cut.mov	954.253	1.76709	Mel	3	middle	0.68	2	0.34	to_hand_include	stationary	46	58	56	26	32	30	20	26	26
BD22-136	barred	2022-11-09	09:53:00	OFT_ESC_SOC	right_box	NA	1800	1	JG	BD22-128/131	BD22-127/129	2022-11-07	2022-11-10	Bastimentos_A2	20	2	BD22-135	barred_barred	7.62	7271.41	13.4652	1	540.049	0	-899.476	954.93	E:\test_videos\OFT\vids_cut\136_OFT.mov-cut.mov	954.253	1.76709	Mel	4	middle	1	2	0.5	to_hand_include	stationary	46	58	56	26	32	30	20	26	26
BD22-137	black	2022-11-09	10:36:00	OFT_ESC_SOC	left_box	NA	1800	1	JG	BD22-128/131	BD22-127/129	2022-11-07	2022-11-10	Bastimentos_A2	20	3	BD22-138	black_black	8.44	1442.01	2.67031	1	540.049	0	-883.427	918.892	E:\test_videos\OFT\vids_cut\137_OFT.MP4-cut.mov	170.854	0.316387	Jakob	1	far_side	0.84	3	0.28	to_hand_include	stationary	94	88	6	72	66	4	22	22	2
BD22-137	black	2022-11-09	10:36:00	OFT_ESC_SOC	left_box	NA	1800	1	JG	BD22-128/131	BD22-127/129	2022-11-07	2022-11-10	Bastimentos_A2	20	3	BD22-138	black_black	8.44	1442.01	2.67031	1	540.049	0	-883.427	918.892	E:\test_videos\OFT\vids_cut\137_OFT.MP4-cut.mov	170.854	0.316387	Jakob	2	close_side	0.8	3	0.266667	to_hand_include	stationary	94	88	6	72	66	4	22	22	2
BD22-137	black	2022-11-09	10:36:00	OFT_ESC_SOC	left_box	NA	1800	1	JG	BD22-128/131	BD22-127/129	2022-11-07	2022-11-10	Bastimentos_A2	20	3	BD22-138	black_black	8.44	1442.01	2.67031	1	540.049	0	-883.427	918.892	E:\test_videos\OFT\vids_cut\137_OFT.MP4-cut.mov	170.854	0.316387	Jakob	3	close_side	0.56	1	0.56	to_hand_include	swimming	94	88	6	72	66	4	22	22	2
BD22-137	black	2022-11-09	10:36:00	OFT_ESC_SOC	left_box	NA	1800	1	JG	BD22-128/131	BD22-127/129	2022-11-07	2022-11-10	Bastimentos_A2	20	3	BD22-138	black_black	8.44	1442.01	2.67031	1	540.049	0	-883.427	918.892	E:\test_videos\OFT\vids_cut\137_OFT.MP4-cut.mov	170.854	0.316387	Jakob	4	far_side	0.96	2	0.48	to_hand_include	stationary	94	88	6	72	66	4	22	22	2
BD22-138	black	2022-11-09	10:38:00	OFT_ESC_SOC	right_box	NA	1800	1	JG	BD22-128/131	BD22-127/129	2022-11-07	2022-11-10	Bastimentos_A2	20	3	BD22-137	black_black	8.27	12.0607	0.0223341	1	540.049	0	-504.084	504.084	E:\test_videos\OFT\vids_cut\138_OFT.mov-cut.mov	1.45837	0.00270062	Marco	4	far_side	0.9	3	0.3	to_curtain_exclude	swimming	36	68	0	36	68	0	0	0	0
BD22-138	black	2022-11-09	10:38:00	OFT_ESC_SOC	right_box	NA	1800	1	JG	BD22-128/131	BD22-127/129	2022-11-07	2022-11-10	Bastimentos_A2	20	3	BD22-137	black_black	8.27	12.0607	0.0223341	1	540.049	0	-504.084	504.084	E:\test_videos\OFT\vids_cut\138_OFT.mov-cut.mov	1.45837	0.00270062	Marco	1	far_side	0.4	2	0.2	to_hand_include	stationary	36	68	0	36	68	0	0	0	0
BD22-138	black	2022-11-09	10:38:00	OFT_ESC_SOC	right_box	NA	1800	1	JG	BD22-128/131	BD22-127/129	2022-11-07	2022-11-10	Bastimentos_A2	20	3	BD22-137	black_black	8.27	12.0607	0.0223341	1	540.049	0	-504.084	504.084	E:\test_videos\OFT\vids_cut\138_OFT.mov-cut.mov	1.45837	0.00270062	Marco	2	middle	0.4	2	0.2	to_hand_include	stationary	36	68	0	36	68	0	0	0	0
BD22-138	black	2022-11-09	10:38:00	OFT_ESC_SOC	right_box	NA	1800	1	JG	BD22-128/131	BD22-127/129	2022-11-07	2022-11-10	Bastimentos_A2	20	3	BD22-137	black_black	8.27	12.0607	0.0223341	1	540.049	0	-504.084	504.084	E:\test_videos\OFT\vids_cut\138_OFT.mov-cut.mov	1.45837	0.00270062	Marco	3	close_side	0.8	4	0.2	to_hand_include	stationary	36	68	0	36	68	0	0	0	0
BD22-139	black	2022-11-09	11:42:00	OFT_ESC_SOC	left_box	NA	1800	1	MH	BD22-128/131	BD22-127/129	2022-11-07	2022-11-10	Bastimentos_A2	20	4	BD22-140	black_barred	8.43	279.9	0.518318	1	540.049	0	-866.618	906.632	E:\test_videos\OFT\vids_cut\139_OFT.MP4-cut.mov	33.2028	0.0614849	Marco	1	middle	0.2	2	0.1	to_hand_include	stationary	104	52	22	76	34	18	28	18	4
BD22-139	black	2022-11-09	11:42:00	OFT_ESC_SOC	left_box	NA	1800	1	MH	BD22-128/131	BD22-127/129	2022-11-07	2022-11-10	Bastimentos_A2	20	4	BD22-140	black_barred	8.43	279.9	0.518318	1	540.049	0	-866.618	906.632	E:\test_videos\OFT\vids_cut\139_OFT.MP4-cut.mov	33.2028	0.0614849	Marco	2	far_side	0.4	2	0.2	to_hand_include	stationary	104	52	22	76	34	18	28	18	4
BD22-139	black	2022-11-09	11:42:00	OFT_ESC_SOC	left_box	NA	1800	1	MH	BD22-128/131	BD22-127/129	2022-11-07	2022-11-10	Bastimentos_A2	20	4	BD22-140	black_barred	8.43	279.9	0.518318	1	540.049	0	-866.618	906.632	E:\test_videos\OFT\vids_cut\139_OFT.MP4-cut.mov	33.2028	0.0614849	Marco	3	close_side	0.9	2	0.45	to_hand_include	stationary	104	52	22	76	34	18	28	18	4
BD22-139	black	2022-11-09	11:42:00	OFT_ESC_SOC	left_box	NA	1800	1	MH	BD22-128/131	BD22-127/129	2022-11-07	2022-11-10	Bastimentos_A2	20	4	BD22-140	black_barred	8.43	279.9	0.518318	1	540.049	0	-866.618	906.632	E:\test_videos\OFT\vids_cut\139_OFT.MP4-cut.mov	33.2028	0.0614849	Marco	4	far_side	0.3	2	0.15	to_hand_include	stationary	104	52	22	76	34	18	28	18	4
BD22-140	barred	2022-11-09	11:43:00	OFT_ESC_SOC	right_box	NA	1800	1	MH	BD22-128/131	BD22-127/129	2022-11-07	2022-11-10	Bastimentos_A2	20	4	BD22-139	black_barred	8.39	293.135	0.542827	1	540.049	0	-869.376	869.376	E:\test_videos\OFT\vids_cut\140_OFT.mov-cut.mov	34.9386	0.0646993	Jakob	1	close_side	0.7	3	0.233333	to_hand_include	stationary	262	164	4	152	142	4	110	22	0
BD22-140	barred	2022-11-09	11:43:00	OFT_ESC_SOC	right_box	NA	1800	1	MH	BD22-128/131	BD22-127/129	2022-11-07	2022-11-10	Bastimentos_A2	20	4	BD22-139	black_barred	8.39	293.135	0.542827	1	540.049	0	-869.376	869.376	E:\test_videos\OFT\vids_cut\140_OFT.mov-cut.mov	34.9386	0.0646993	Jakob	2	far_side	2	3	0.666667	to_hand_include	stationary	262	164	4	152	142	4	110	22	0
BD22-140	barred	2022-11-09	11:43:00	OFT_ESC_SOC	right_box	NA	1800	1	MH	BD22-128/131	BD22-127/129	2022-11-07	2022-11-10	Bastimentos_A2	20	4	BD22-139	black_barred	8.39	293.135	0.542827	1	540.049	0	-869.376	869.376	E:\test_videos\OFT\vids_cut\140_OFT.mov-cut.mov	34.9386	0.0646993	Jakob	3	far_side	0.8	2	0.4	to_hand_include	stationary	262	164	4	152	142	4	110	22	0
BD22-140	barred	2022-11-09	11:43:00	OFT_ESC_SOC	right_box	NA	1800	1	MH	BD22-128/131	BD22-127/129	2022-11-07	2022-11-10	Bastimentos_A2	20	4	BD22-139	black_barred	8.39	293.135	0.542827	1	540.049	0	-869.376	869.376	E:\test_videos\OFT\vids_cut\140_OFT.mov-cut.mov	34.9386	0.0646993	Jakob	4	middle	1.6	3	0.533333	to_hand_include	stationary	262	164	4	152	142	4	110	22	0
BD22-141	black	2022-11-09	09:05:00	OFT_ESC_SOC	left_box	NA	1800	1	JG	BD22-128/131	BD22-127/129	2022-11-07	2022-11-10	Bastimentos_A2	20	5	BD22-142	black_black	7.65	5309.06	9.83131	1	540.049	0	-897.935	942.54	E:\test_videos\OFT\vids_cut\141_OFT.MP4-cut.mov	693.995	1.28514	Jakob	1	far_side	1.6	3	0.533333	to_hand_include	stationary	172	166	48	146	22	28	26	144	20
BD22-141	black	2022-11-09	09:05:00	OFT_ESC_SOC	left_box	NA	1800	1	JG	BD22-128/131	BD22-127/129	2022-11-07	2022-11-10	Bastimentos_A2	20	5	BD22-142	black_black	7.65	5309.06	9.83131	1	540.049	0	-897.935	942.54	E:\test_videos\OFT\vids_cut\141_OFT.MP4-cut.mov	693.995	1.28514	Jakob	2	far_side	1.1	3	0.366667	to_hand_include	stationary	172	166	48	146	22	28	26	144	20
BD22-141	black	2022-11-09	09:05:00	OFT_ESC_SOC	left_box	NA	1800	1	JG	BD22-128/131	BD22-127/129	2022-11-07	2022-11-10	Bastimentos_A2	20	5	BD22-142	black_black	7.65	5309.06	9.83131	1	540.049	0	-897.935	942.54	E:\test_videos\OFT\vids_cut\141_OFT.MP4-cut.mov	693.995	1.28514	Jakob	3	far_side	0.52	2	0.26	to_hand_include	stationary	172	166	48	146	22	28	26	144	20
BD22-141	black	2022-11-09	09:05:00	OFT_ESC_SOC	left_box	NA	1800	1	JG	BD22-128/131	BD22-127/129	2022-11-07	2022-11-10	Bastimentos_A2	20	5	BD22-142	black_black	7.65	5309.06	9.83131	1	540.049	0	-897.935	942.54	E:\test_videos\OFT\vids_cut\141_OFT.MP4-cut.mov	693.995	1.28514	Jakob	4	middle	0.52	2	0.26	to_hand_include	stationary	172	166	48	146	22	28	26	144	20
BD22-142	black	2022-11-09	09:08:00	OFT_ESC_SOC	right_box	NA	1800	1	JG	BD22-128/131	BD22-127/129	2022-11-07	2022-11-10	Bastimentos_A2	20	5	BD22-141	black_black	7.66	945.669	1.75201	1	540.061	0	-1966.04	2667.01	E:\test_videos\OFT\vids_cut\142_OFT.mov-cut.mov	123.455	0.228722	Jakob	1	far_side	0.6	2	0.3	to_hand_include	stationary	270	106	76	110	96	20	160	10	56
BD22-142	black	2022-11-09	09:08:00	OFT_ESC_SOC	right_box	NA	1800	1	JG	BD22-128/131	BD22-127/129	2022-11-07	2022-11-10	Bastimentos_A2	20	5	BD22-141	black_black	7.66	945.669	1.75201	1	540.061	0	-1966.04	2667.01	E:\test_videos\OFT\vids_cut\142_OFT.mov-cut.mov	123.455	0.228722	Jakob	2	middle	0.8	2	0.4	to_hand_include	stationary	270	106	76	110	96	20	160	10	56
BD22-142	black	2022-11-09	09:08:00	OFT_ESC_SOC	right_box	NA	1800	1	JG	BD22-128/131	BD22-127/129	2022-11-07	2022-11-10	Bastimentos_A2	20	5	BD22-141	black_black	7.66	945.669	1.75201	1	540.061	0	-1966.04	2667.01	E:\test_videos\OFT\vids_cut\142_OFT.mov-cut.mov	123.455	0.228722	Jakob	3	middle	1.4	2	0.7	to_hand_include	stationary	270	106	76	110	96	20	160	10	56
BD22-142	black	2022-11-09	09:08:00	OFT_ESC_SOC	right_box	NA	1800	1	JG	BD22-128/131	BD22-127/129	2022-11-07	2022-11-10	Bastimentos_A2	20	5	BD22-141	black_black	7.66	945.669	1.75201	1	540.061	0	-1966.04	2667.01	E:\test_videos\OFT\vids_cut\142_OFT.mov-cut.mov	123.455	0.228722	Jakob	4	far_side	1.7	3	0.566667	to_hand_include	stationary	270	106	76	110	96	20	160	10	56
