# Supplementary material for: Differences in Colour Pattern, Behaviour and Gene Expression in the Brain Suggest Divergent Camouflage Strategies in Sympatric Reef Fish Species
Source: Mol Ecol. 2025 Apr 29;34(11):e17748. doi: 10.1111/mec.17748 (PMC12100586; doi:10.1111/mec.17748)
Supplement: Supplementary file 3 — Table S2. Field behavioural experiment. Meta data and parameters measured in the field during the escape response experiment. [file MEC-34-e17748-s001.xlsx]

## Sheet: Behavioural_Experiment_Field
Date	Time_Start	Time_End	Location	Weather	Observer	Species	distance_m	depth_ft	escape_response	emergence_time_s	hideout_quality
2022-10-15	12:00:00	15:30:00	Solarte_A	cloudy then sunny	JG	barred	0.2	10	hiding	2	2.5
2022-10-15	12:00:00	15:30:00	Solarte_A	cloudy then sunny	JG	barred	1.75	10	hiding	7	2.5
2022-10-15	12:00:00	15:30:00	Solarte_A	cloudy then sunny	JG	barred	0.5	7	hiding	11	3.5
2022-10-15	12:00:00	15:30:00	Solarte_A	cloudy then sunny	JG	barred	1.55	10	hiding	NA	3
2022-10-15	12:00:00	15:30:00	Solarte_A	cloudy then sunny	JG	barred	0.75	12	escape_then_hiding	13	2.5
2022-10-15	12:00:00	15:30:00	Solarte_A	cloudy then sunny	JG	barred	0.2	9	escape_then_hiding	17	3.5
2022-10-15	12:00:00	15:30:00	Solarte_A	cloudy then sunny	JG	barred	0.4	12	hiding	>60	3
2022-10-15	12:00:00	15:30:00	Solarte_A	cloudy then sunny	JG	barred	0.2	12	hiding	15	2.5
2022-10-15	12:00:00	15:30:00	Solarte_A	cloudy then sunny	JG	barred	1.8	8	hiding	14	3
2022-10-15	12:00:00	15:30:00	Solarte_A	cloudy then sunny	JG	barred	0	8	hiding	15	2
2022-10-15	12:00:00	15:30:00	Solarte_A	cloudy then sunny	JG	barred	1.05	8	hiding	20	2
2022-10-15	12:00:00	15:30:00	Solarte_A	cloudy then sunny	JG	barred	0	7	hiding	>60	4
2022-10-15	12:00:00	15:30:00	Solarte_A	cloudy then sunny	JG	barred	0.3	9	escape_no_hiding	NA	2
2022-10-15	12:00:00	15:30:00	Solarte_A	cloudy then sunny	JG	barred	0.6	12	hiding	28	1.5
2022-10-15	12:00:00	15:30:00	Solarte_A	cloudy then sunny	JG	barred	0.3	11	hiding	23	2
2022-10-15	12:00:00	15:30:00	Solarte_A	cloudy then sunny	JG	barred	0.4	6	hiding	5	4
2022-10-15	12:00:00	15:30:00	Solarte_A	cloudy then sunny	JG	barred	0.2	7	hiding	35	4
2022-10-15	12:00:00	15:30:00	Solarte_A	cloudy then sunny	JG	barred	0.3	9	escape_then_hiding	38	2
2022-11-04	09:30:00	12:00:00	Punta_Juan	cloudy but calm	JG	barred	1.4	13	escape_then_hiding	>60	3.5
2022-11-04	09:30:00	12:00:00	Punta_Juan	cloudy but calm	JG	black	0.2	11	hiding	23	3
2022-11-04	09:30:00	12:00:00	Punta_Juan	cloudy but calm	JG	barred	1	10	escape_then_hiding	>60	3
2022-11-04	09:30:00	12:00:00	Punta_Juan	cloudy but calm	JG	black	0.2	9	hiding	34	3
2022-11-04	09:30:00	12:00:00	Punta_Juan	cloudy but calm	JG	barred	0.2	8	hiding	13	3
2022-11-04	09:30:00	12:00:00	Punta_Juan	cloudy but calm	JG	black	0.3	10	hiding	10	3
2022-11-04	09:30:00	12:00:00	Punta_Juan	cloudy but calm	JG	barred	0.2	10	escape_then_hiding	15	3
2022-11-04	09:30:00	12:00:00	Punta_Juan	cloudy but calm	JG	black	0.3	9	escape_then_hiding	6	3
2022-11-04	09:30:00	12:00:00	Punta_Juan	cloudy but calm	JG	black	0.2	9	escape_then_hiding	7	3
2022-11-04	09:30:00	12:00:00	Punta_Juan	cloudy but calm	JG	black	0.4	6	hiding	8	3
2022-11-07	09:45:00	11:11:00	Bastimentos_A2	cloudy with occasional rain	JG	black	0.2	9	escape_no_hiding	3	4
2022-11-07	09:45:00	11:11:00	Bastimentos_A2	cloudy with occasional rain	JG	black	0.75	10	escape_no_hiding	NA	3.5
2022-11-07	09:45:00	11:11:00	Bastimentos_A2	cloudy with occasional rain	JG	barred	0.3	10	escape_then_hiding	9	4
2022-11-07	09:45:00	11:11:00	Bastimentos_A2	cloudy with occasional rain	JG	barred	0.2	9	escape_then_hiding	20	3
2022-11-07	09:45:00	11:11:00	Bastimentos_A2	cloudy with occasional rain	JG	black	0.3	10	escape_then_hiding	27	4
2022-11-07	09:45:00	11:11:00	Bastimentos_A2	cloudy with occasional rain	JG	barred	0.3	10	escape_no_hiding	NA	4
2022-11-07	09:45:00	11:11:00	Bastimentos_A2	cloudy with occasional rain	JG	barred	0.35	9	escape_no_hiding	3	3.5
2023-02-27	11:45:00	12:40:00	Punta_Caracol	cloudy, choppy	BK	barred	0.1	4	escape_then_hiding	21	2.5
2023-02-27	11:45:00	12:40:00	Punta_Caracol	cloudy, choppy	BK	barred	0.6	9	escape_no_hiding	NA	2.5
2023-02-27	11:45:00	12:40:00	Punta_Carracol	cloudy, choppy	BK	barred	0.2	7	hiding	11	2.5
2023-02-27	11:45:00	12:40:00	Punta_Carracol	cloudy, choppy	BK	barred	0.35	9	escape_no_hiding	NA	2.5
2023-02-27	11:45:00	12:40:00	Punta_Carracol	cloudy, choppy	BK	barred	0.95	10	escape_no_hiding	NA	2.5
2023-02-27	11:45:00	12:40:00	Punta_Carracol	cloudy, choppy	BK	barred	0.15	6	escape_no_hiding	NA	1.5
2023-02-27	11:45:00	12:40:00	Punta_Carracol	cloudy, choppy	BK	barred	0.1	2	escape_no_hiding	NA	1.5
2023-02-28	11:20:00	12:20:00	Bastimentos_A	cloudy, calm	BK	black	0.05	11	hiding	22	3.5
2023-02-28	11:20:00	12:20:00	Bastimentos_A	cloudy, calm	BK	barred	0.4	8	escape_no_hiding	NA	3.5
2023-02-28	11:20:00	12:20:00	Bastimentos_A	cloudy, calm	BK	black	0.3	9	hiding	6	3.5
2023-02-28	11:20:00	12:20:00	Bastimentos_A	cloudy, calm	BK	barred	0.7	8	escape_no_hiding	NA	3.5
2023-02-28	11:20:00	12:20:00	Bastimentos_A	cloudy, calm	BK	barred	0.15	7	escape_then_hiding	10	3.5
2023-02-28	11:20:00	12:20:00	Bastimentos_A	cloudy, calm	BK	black	0.2	9	hiding	27	3.5
2023-02-28	11:20:00	12:20:00	Bastimentos_A	cloudy, calm	BK	black	0.3	8	hiding	5	3.5
2023-02-28	11:20:00	12:20:00	Bastimentos_A	cloudy, calm	BK	barred	0.2	6	escape_then_hiding	17	2.5
2023-02-28	11:20:00	12:20:00	Bastimentos_A	cloudy, calm	BK	black	0.1	9	escape_no_hiding	NA	2.5
2023-02-28	11:20:00	12:20:00	Bastimentos_A	cloudy, calm	BK	barred	0.6	10	escape_no_hiding	NA	2.5
2023-02-02	11:20:00	12:20:00	StarfishBeach_small	sunny, calm	BK	barred	0.8	8	escape_then_hiding	3	2
2023-02-02	11:20:00	12:20:00	StarfishBeach_small	sunny, calm	BK	black	0.4	7	escape_then_hiding	>60	2
2023-02-02	11:20:00	12:20:00	StarfishBeach_small	sunny, calm	BK	barred	0.1	11	hiding	5	2
2023-02-02	11:20:00	12:20:00	StarfishBeach_small	sunny, calm	BK	barred	0.15	10	escape_no_hiding	NA	2
2023-02-02	11:20:00	12:20:00	StarfishBeach_small	sunny, calm	BK	barred	0.15	10	escape_no_hiding	NA	2
2023-02-02	14:00:00	14:50:00	Casablanca	sunny, calm	BK	black	0.2	19	hiding	5	2.5
2023-02-06	14:00:00	14:30:00	Bowline	cloudy, choppy	BK	barred	0.3	13	escape_then_hiding	3	2.5
2023-02-06	14:00:00	14:30:00	Bowline	cloudy, choppy	BK	barred	0.6	8	escape_no_hiding	NA	2
2023-02-06	14:00:00	14:30:00	Bowline	cloudy, choppy	BK	barred	0.1	8	hiding	>60	2
2023-04-27	11:40:00	12:40:00	Pondsock	sunny, calm	JG	barred	0.4	9	escape_no_hiding	NA	2
2023-04-27	11:40:00	12:40:00	Pondsock	sunny, calm	JG	black	0.5	7	escape_then_hiding	NA	2.5
2023-04-27	11:40:00	12:40:00	Pondsock	sunny, calm	JG	black	0.4	7	hiding	14	2.5
2023-04-27	11:40:00	12:40:00	Pondsock	sunny, calm	JG	barred	0.3	5	escape_then_hiding	33	3
2023-04-27	11:40:00	12:40:00	Pondsock	sunny, calm	JG	black	0.2	5	escape_then_hiding	35	3
2023-04-27	11:40:00	12:40:00	Pondsock	sunny, calm	JG	black	0.4	7	escape_then_hiding	31	3
2023-04-27	11:40:00	12:40:00	Pondsock	sunny, calm	JG	barred	0.2	5	escape_then_hiding	4	2.5
2023-04-27	11:40:00	12:40:00	Pondsock	sunny, calm	JG	black	0.3	9	hiding	NA	3.5
2023-04-27	11:40:00	12:40:00	Pondsock	sunny, calm	JG	barred	0.4	9	escape_no_hiding	10	3
2023-04-27	11:40:00	12:40:00	Pondsock	sunny, calm	JG	black	0.3	9	hiding	14	3
2023-04-27	11:40:00	12:40:00	Pondsock	sunny, calm	JG	black	0.3	7	hiding	>60	3
2023-04-27	13:00:00	14:00:00	Pondsock	sunny, calm	JG	barred	0.3	12	escape_then_hiding	22	2.5
2023-04-27	13:00:00	14:00:00	Pondsock	sunny, calm	JG	barred	0.4	9	escape_no_hiding	12	2
2023-04-27	13:00:00	14:00:00	Pondsock	sunny, calm	JG	barred	0.3	7	escape_no_hiding	2	2
2023-04-27	13:00:00	14:00:00	Pondsock	sunny, calm	JG	barred	0.3	7	escape_no_hiding	60	2
2023-04-29	12:00:00	15:00:00	Solarte_A	sunny, calm	JG	barred	0.2	10	hiding	14	4
2023-04-29	12:00:00	15:00:00	Solarte_A	sunny, calm	JG	barred	0.2	9	escape_then_hiding	30	4
2023-04-29	12:00:00	15:00:00	Solarte_A	sunny, calm	JG	barred	0.3	10	escape_no_hiding	7	3.5
2023-04-29	12:00:00	15:00:00	Solarte_A	sunny, calm	JG	barred	0.3	9	escape_no_hiding	NA	3.5
2023-04-29	12:00:00	15:00:00	Solarte_A	sunny, calm	JG	barred	0.5	10	escape_no_hiding	NA	3
2023-04-29	12:00:00	15:00:00	Solarte_A	sunny, calm	JG	barred	0.3	9	escape_then_hiding	11	2.5
2023-04-29	12:00:00	15:00:00	Solarte_A	sunny, calm	JG	black	0.4	9	escape_then_hiding	10	3
2023-05-04	10:00:00	12:00:00	Solarte_B	sunny, calm	JG	black	0.3	7	hiding	NA	3
2023-05-04	10:00:00	12:00:00	Solarte_B	sunny, calm	JG	black	0.5	7	escape_no_hiding	NA	2.5
2023-05-04	10:00:00	12:00:00	Solarte_B	sunny, calm	JG	black	0.3	3	hiding	15	3.5
2023-05-04	10:00:00	12:00:00	Solarte_B	sunny, calm	JG	black	0.4	3	escape_then_hiding	7	3
2023-05-04	10:00:00	12:00:00	Solarte_B	sunny, calm	JG	barred	0.3	7	escape_no_hiding	NA	2.5
2023-05-04	10:00:00	12:00:00	Solarte_B	sunny, calm	JG	black	0.4	8	escape_then_hiding	42	2
2023-05-04	10:00:00	12:00:00	Solarte_B	sunny, calm	JG	black	0.5	7	escape_no_hiding	6	2
2023-05-04	10:00:00	12:00:00	Solarte_B	sunny, calm	JG	black	0.5	7	hiding	3	3
2023-05-04	10:00:00	12:00:00	Solarte_B	sunny, calm	JG	black	0.5	7	escape_then_hiding	7	2.5
2023-05-04	10:00:00	12:00:00	Solarte_B	sunny, calm	JG	barred	0.4	7	escape_then_hiding	3	2.5
2023-05-07	11:00:00	12:00:00	Playa Estrella Grande	sunny, calm	JG	barred	0.5	11	escape_no_hiding	NA	2.5
