# Supplementary material for: Differences in Colour Pattern, Behaviour and Gene Expression in the Brain Suggest Divergent Camouflage Strategies in Sympatric Reef Fish Species
Source: Mol Ecol. 2025 Apr 29;34(11):e17748. doi: 10.1111/mec.17748 (PMC12100586; doi:10.1111/mec.17748)
Supplement: Supplementary file 4 — Table S3. Brain transcriptomic analysis. Meta data, RNA extraction and read mapping parameters for the brain transcriptomic experiment. [file MEC-34-e17748-s005.xlsx]

## Sheet: Transcriptomics_summary_stats
analysis_id	plate_name	row	col	well	sequencing_id	sample_id	fish_id	species	brain_region	type	buffer	volume_yl	concentration_ng.yl	alignment_not_unique	ambiguous	no_feature	not_aligned	too_low_aQual	tot.counts	aligned_not_ambiguous
S100	Hamlet_fish_brain_Transcriptomics_1225	D	7	D07	220900001120-D07_22Sep1120-D07-L1_S100_L004	HN_22_BOC_02_HYP	HN_22_BOC_02	Hnig	HYP	RNA	Water	16	21.3	178418	38822	4095834	248102	327428	10339026	5450422
S101	Hamlet_fish_brain_Transcriptomics_1225	E	1	E01	220900001120-E01_22Sep1120-E01-L1_S101_L004	HNHP07_P2_TEL	HNHP07_P2	Hpue	TEL	RNA	Water	16	177.2	257395	79962	12801732	697874	1041236	27460510	12582311
S102	Hamlet_fish_brain_Transcriptomics_1225	E	2	E02	220900001120-E02_22Sep1120-E02-L1_S102_L004	HN_22_BOC_03_OT	HN_22_BOC_03	Hnig	OT	RNA	Water	16	137.8	189290	63826	9275100	494635	759825	20104073	9321397
S103	Hamlet_fish_brain_Transcriptomics_1225	E	3	E03	220900001120-E03_22Sep1120-E03-L1_S103_L004	HN_22_BOC_02_TEL	HN_22_BOC_02	Hnig	TEL	RNA	Water	16	195.7	219372	63920	10839476	434589	902746	22862414	10402311
S104	Hamlet_fish_brain_Transcriptomics_1225	E	4	E04	220900001120-E04_22Sep1120-E04-L1_S104_L004	HNHP09_P1_OT	HNHP09_P1	Hnig	OT	RNA	Water	16	186.5	249248	90076	12498309	539144	1040102	26574142	12157263
S105	Hamlet_fish_brain_Transcriptomics_1225	E	5	E05	220900001120-E05_22Sep1120-E05-L1_S105_L004	HNHP09_P2_TEL	HNHP09_P2	Hpue	TEL	RNA	Water	16	178.1	206615	67325	10470322	457006	883425	22512633	10427940
S106	Hamlet_fish_brain_Transcriptomics_1225	E	6	E06	220900001120-E06_22Sep1120-E06-L1_S106_L004	HNHP08_P1_OT	HNHP08_P1	Hnig	OT	RNA	Water	16	129.4	162961	53808	7323795	360183	582870	16127202	7643585
S107	Hamlet_fish_brain_Transcriptomics_1225	E	7	E07	220900001120-E07_22Sep1120-E07-L1_S107_L004	HNHP09_P2_OT	HNHP09_P2	Hpue	OT	RNA	Water	16	193.2	312326	105889	14648800	690830	1182421	31427514	14487248
S108	Hamlet_fish_brain_Transcriptomics_1225	F	1	F01	220900001120-F01_22Sep1120-F01-L1_S108_L004	HUHU05_P1_TEL	HUHU05_P1	Huni	TEL	RNA	Water	16	199.1	380202	117197	19381080	895772	1569166	41459887	19116470
S109	Hamlet_fish_brain_Transcriptomics_1225	F	2	F02	220900001120-F02_22Sep1120-F02-L1_S109_L004	HUHU05_P1_OT	HUHU05_P1	Huni	OT	RNA	Water	16	215	342969	115824	16927300	808164	1382125	36543922	16967540
S110	Hamlet_fish_brain_Transcriptomics_1225	F	3	F03	220900001120-F03_22Sep1120-F03-L1_S110_L004	HP_22_BOC_02_TEL	HP_22_BOC_02	Hpue	TEL	RNA	Water	16	190.7	243183	75962	12069913	477587	1010532	25671077	11793900
S111	Hamlet_fish_brain_Transcriptomics_1225	F	4	F04	220900001120-F04_22Sep1120-F04-L1_S111_L004	HUHU05_P2_OT	HUHU05_P2	Huni	OT	RNA	Water	16	177.2	224572	80649	10815050	426185	895996	23439063	10996611
S112	Hamlet_fish_brain_Transcriptomics_1225	F	5	F05	220900001120-F05_22Sep1120-F05-L1_S112_L004	HNHP08_P2_TEL	HNHP08_P2	Hpue	TEL	RNA	Water	16	176.4	92878	29218	4743304	191864	406794	10205644	4741586
S113	Hamlet_fish_brain_Transcriptomics_1225	F	6	F06	220900001120-F06_22Sep1120-F06-L1_S113_L004	HNHP09_P1_TEL	HNHP09_P1	Hnig	TEL	RNA	Water	16	132.7	225975	73789	11297134	510200	938962	24599681	11553621
S114	Hamlet_fish_brain_Transcriptomics_1225	F	7	F07	220900001120-F07_22Sep1120-F07-L1_S114_L004	HNHP07_P1_HYP	HNHP07_P1	Hnig	HYP	RNA	Water	16	126.8	174867	59223	8403001	378259	690617	18546577	8840610
S115	Hamlet_fish_brain_Transcriptomics_1225	G	1	G01	220900001120-G01_22Sep1120-G01-L1_S115_L004	HNHP08_P1_HYP	HNHP08_P1	Hnig	HYP	RNA	Water	16	115.1	179046	61307	8685696	450508	732666	19235581	9126358
S116	Hamlet_fish_brain_Transcriptomics_1225	G	2	G02	220900001120-G02_22Sep1120-G02-L1_S116_L004	HNHP07_P2_OT	HNHP07_P2	Hpue	OT	RNA	Water	16	210	289810	96732	13898003	619628	1142775	29932217	13885269
S117	Hamlet_fish_brain_Transcriptomics_1225	G	3	G03	220900001120-G03_22Sep1120-G03-L1_S117_L004	HNHP08_P2_HYP	HNHP08_P2	Hpue	HYP	RNA	Water	16	117.6	211138	73982	10272503	463223	856280	22462430	10585304
S118	Hamlet_fish_brain_Transcriptomics_1225	G	4	G04	220900001120-G04_22Sep1120-G04-L1_S118_L004	HN_22_BOC_03_HYP	HN_22_BOC_03	Hnig	HYP	RNA	Water	16	95.8	141390	52667	6894568	285561	587885	15094439	7132368
S119	Hamlet_fish_brain_Transcriptomics_1225	G	5	G05	220900001120-G05_22Sep1120-G05-L1_S119_L004	HP_22_BOC_04_OT	HP_22_BOC_04	Hpue	OT	RNA	Water	16	215.9	245088	80785	12624660	506995	1019250	26441114	11964336
S120	Hamlet_fish_brain_Transcriptomics_1225	G	6	G06	220900001120-G06_22Sep1120-G06-L1_S120_L004	HPHU01_P2_TEL	HPHU01_P2	Huni	TEL	RNA	Water	16	157.9	226314	61369	8904182	397561	728475	19410895	9092994
S121	Hamlet_fish_brain_Transcriptomics_1225	H	1	H01	220900001120-H01_22Sep1120-H01-L1_S121_L004	HP_22_BOC_04_HYP	HP_22_BOC_04	Hpue	HYP	RNA	Water	16	57.6	139002	47915	6708807	306074	552671	14805286	7050817
S122	Hamlet_fish_brain_Transcriptomics_1225	H	2	H02	220900001120-H02_22Sep1120-H02-L1_S122_L004	HP_22_BOC_02_HYP	HP_22_BOC_02	Hpue	HYP	RNA	Water	16	131	151182	58933	7480743	338467	643269	16611196	7938602
S123	Hamlet_fish_brain_Transcriptomics_1225	H	3	H03	220900001120-H03_22Sep1120-H03-L1_S123_L004	HNHP09_P2_HYP	HNHP09_P2	Hpue	HYP	RNA	Water	16	106.7	165397	69416	8257951	385431	705478	18296236	8712563
S124	Hamlet_fish_brain_Transcriptomics_1225	H	4	H04	220900001120-H04_22Sep1120-H04-L1_S124_L004	HNHP09_P1_HYP	HNHP09_P1	Hnig	HYP	RNA	Water	16	105.8	186848	64107	9239887	421744	780432	20347304	9654286
S125	Hamlet_fish_brain_Transcriptomics_1225	H	5	H05	220900001120-H05_22Sep1120-H05-L1_S125_L004	HUHU06_P1_OT	HUHU06_P1	Huni	OT	RNA	Water	16	205	270934	91777	13022518	600954	1086689	28131153	13058281
S126	Hamlet_fish_brain_Transcriptomics_1225	H	6	H06	220900001120-H06_22Sep1120-H06-L1_S126_L004	HN_22_BOC_04_OT	HN_22_BOC_04	Hnig	OT	RNA	Water	16	194.9	238627	72078	10319936	541229	929292	23230844	11129682
S73	Hamlet_fish_brain_Transcriptomics_1225	A	1	A01	220900001120-A01_22Sep1120-A01-L1_S73_L004	HP_22_BOC_03_OT	HP_22_BOC_03	Hpue	OT	RNA	Water	16	186.5	287043	100684	14159343	798648	1191116	30678399	14141565
S74	Hamlet_fish_brain_Transcriptomics_1225	A	2	A02	220900001120-A02_22Sep1120-A02-L1_S74_L004	HUHU05_P2_HYP	HUHU05_P2	Huni	HYP	RNA	Water	16	148.7	303554	97324	14385663	705263	1203581	31203340	14507955
S75	Hamlet_fish_brain_Transcriptomics_1225	A	3	A03	220900001120-A03_22Sep1120-A03-L1_S75_L004	HUHU06_P2_HYP	HUHU06_P2	Huni	HYP	RNA	Water	16	151.2	155796	58904	7519869	431623	647009	16721040	7907839
S76	Hamlet_fish_brain_Transcriptomics_1225	A	4	A04	220900001120-A04_22Sep1120-A04-L1_S76_L004	HN_22_BOC_04_HYP	HN_22_BOC_04	Hnig	HYP	RNA	Water	16	94.9	205891	68147	9012979	422326	786025	20329903	9834535
S77	Hamlet_fish_brain_Transcriptomics_1225	A	5	A05	220900001120-A05_22Sep1120-A05-L1_S77_L004	HPHU01_P2_HYP	HPHU01_P2	Huni	HYP	RNA	Water	16	110.9	184107	68090	9351845	425168	797863	20345643	9518570
S78	Hamlet_fish_brain_Transcriptomics_1225	A	6	A06	220900001120-A06_22Sep1120-A06-L1_S78_L004	HN_22_BOC_02_OT	HN_22_BOC_02	Hnig	OT	RNA	Water	16	138.6	258749	86428	11648022	510598	996603	25692584	12192184
S79	Hamlet_fish_brain_Transcriptomics_1225	A	7	A07	220900001120-A07_22Sep1120-A07-L1_S79_L004	HU_22_BOC_02_TEL	HU_22_BOC_02	Huni	TEL	RNA	Water	16	174.7	245118	71197	11636865	554107	951688	25289464	11830489
S80	Hamlet_fish_brain_Transcriptomics_1225	B	1	B01	220900001120-B01_22Sep1120-B01-L1_S80_L004	HP_22_BOC_02_OT	HP_22_BOC_02	Hpue	OT	RNA	Water	16	193.2	300300	110709	14546901	666362	1203697	31297577	14469608
S81	Hamlet_fish_brain_Transcriptomics_1225	B	2	B02	220900001120-B02_22Sep1120-B02-L1_S81_L004	HP_22_BOC_04_TEL	HP_22_BOC_04	Hpue	TEL	RNA	Water	16	145.3	242758	79471	12180960	657074	985124	26015630	11870243
S82	Hamlet_fish_brain_Transcriptomics_1225	B	3	B03	220900001120-B03_22Sep1120-B03-L1_S82_L004	HP_22_BOC_03_HYP	HP_22_BOC_03	Hpue	HYP	RNA	Water	16	131.9	182266	67624	9118640	497975	781771	20163614	9515338
S83	Hamlet_fish_brain_Transcriptomics_1225	B	4	B04	220900001120-B04_22Sep1120-B04-L1_S83_L004	HUHU05_P1_HYP	HUHU05_P1	Huni	HYP	RNA	Water	16	143.6	249642	78270	12223608	538900	983039	26416792	12343333
S84	Hamlet_fish_brain_Transcriptomics_1225	B	5	B05	220900001120-B05_22Sep1120-B05-L1_S84_L004	HU_22_BOC_02_HYP	HU_22_BOC_02	Huni	HYP	RNA	Water	16	148.7	200462	76154	10176828	460448	835111	21922052	10173049
S85	Hamlet_fish_brain_Transcriptomics_1225	B	6	B06	220900001120-B06_22Sep1120-B06-L1_S85_L004	HNHP07_P1_OT	HNHP07_P1	Hnig	OT	RNA	Water	16	207.5	278481	92034	13847416	667036	1123241	29655611	13647403
S86	Hamlet_fish_brain_Transcriptomics_1225	B	7	B07	220900001120-B07_22Sep1120-B07-L1_S86_L004	HUHU06_P1_HYP	HUHU06_P1	Huni	HYP	RNA	Water	16	121	167396	68886	8041527	362073	682021	17983700	8661797
S87	Hamlet_fish_brain_Transcriptomics_1225	C	1	C01	220900001120-C01_22Sep1120-C01-L1_S87_L004	HUHU06_P2_OT	HUHU06_P2	Huni	OT	RNA	Water	16	194.9	302956	117793	14266051	737315	1200077	30993375	14369183
S88	Hamlet_fish_brain_Transcriptomics_1225	C	2	C02	220900001120-C02_22Sep1120-C02-L1_S88_L004	HNHP08_P1_TEL	HNHP08_P1	Hnig	TEL	RNA	Water	16	168	257852	85330	12742738	772311	1047133	27807905	12902541
S89	Hamlet_fish_brain_Transcriptomics_1225	C	3	C03	220900001120-C03_22Sep1120-C03-L1_S89_L004	HNHP07_P1_TEL	HNHP07_P1	Hnig	TEL	RNA	Water	16	186.5	217750	72645	10811759	677346	915100	23457393	10762793
S90	Hamlet_fish_brain_Transcriptomics_1225	C	4	C04	220900001120-C04_22Sep1120-C04-L1_S90_L004	HU_22_BOC_02_OT	HU_22_BOC_02	Huni	OT	RNA	Water	16	189	331796	115094	16551612	796664	1368711	35717498	16553621
S91	Hamlet_fish_brain_Transcriptomics_1225	C	5	C05	220900001120-C05_22Sep1120-C05-L1_S91_L004	HUHU06_P2_TEL	HUHU06_P2	Huni	TEL	RNA	Water	16	212.5	184656	64350	8995663	456686	761274	19406738	8944109
S92	Hamlet_fish_brain_Transcriptomics_1225	C	6	C06	220900001120-C06_22Sep1120-C06-L1_S92_L004	HNHP07_P2_HYP	HNHP07_P2	Hpue	HYP	RNA	Water	16	105	144291	49173	7012804	316642	567966	15538934	7448058
S93	Hamlet_fish_brain_Transcriptomics_1225	C	7	C07	220900001120-C07_22Sep1120-C07-L1_S93_L004	HNHP08_P2_OT	HNHP08_P2	Hpue	OT	RNA	Water	16	218.4	319540	108896	15807061	810097	1289793	34058087	15722700
S94	Hamlet_fish_brain_Transcriptomics_1225	D	1	D01	220900001120-D01_22Sep1120-D01-L1_S94_L004	HN_22_BOC_03_TEL	HN_22_BOC_03	Hnig	TEL	RNA	Water	16	132.7	132428	50171	6613522	323976	580709	14202542	6501736
S95	Hamlet_fish_brain_Transcriptomics_1225	D	2	D02	220900001120-D02_22Sep1120-D02-L1_S95_L004	HUHU05_P2_TEL	HUHU05_P2	Huni	TEL	RNA	Water	16	189	274447	90340	13556528	608035	1139084	29294677	13626243
S96	Hamlet_fish_brain_Transcriptomics_1225	D	3	D03	220900001120-D03_22Sep1120-D03-L1_S96_L004	HUHU06_P1_TEL	HUHU06_P1	Huni	TEL	RNA	Water	16	165.5	261676	84438	12842168	678239	1088552	27761933	12806860
S97	Hamlet_fish_brain_Transcriptomics_1225	D	4	D04	220900001120-D04_22Sep1120-D04-L1_S97_L004	HPHU01_P2_OT	HPHU01_P2	Huni	OT	RNA	Water	16	177.2	242020	90484	11788009	505455	991845	25223910	11606097
S98	Hamlet_fish_brain_Transcriptomics_1225	D	5	D05	220900001120-D05_22Sep1120-D05-L1_S98_L004	HN_22_BOC_04_TEL	HN_22_BOC_04	Hnig	TEL	RNA	Water	16	182.3	292110	82905	12006048	628679	1082206	26732278	12640330
S99	Hamlet_fish_brain_Transcriptomics_1225	D	6	D06	220900001120-D06_22Sep1120-D06-L1_S99_L004	HP_22_BOC_03_TEL	HP_22_BOC_03	Hpue	TEL	RNA	Water	16	162.1	261008	80544	12651764	571044	1089390	27635773	12982023
