# Supplementary material for: Differences in Colour Pattern, Behaviour and Gene Expression in the Brain Suggest Divergent Camouflage Strategies in Sympatric Reef Fish Species
Source: Mol Ecol. 2025 Apr 29;34(11):e17748. doi: 10.1111/mec.17748 (PMC12100586; doi:10.1111/mec.17748)
Supplement: Supplementary file 5 — Table S4. Brain transcriptomic results. Test statistics and description of differentially expressed genes. [file MEC-34-e17748-s004.xlsx]

## Sheet: differentially.expressed.genes_
gene_ID	baseMean	log2FoldChange	lfcSE	stat	pvalue	padj	direction	neg.log10.pval	seqid	source	type	start	end	score	strand	phase	attributes	gene_name	GO	description	group
HYPPUEv3G00000016151	506.97	0.292936	0.0854706	3.42733	0.000609541	0.064979	up in barred	1.18723	LG01	NA	gene	19595304	19667194	NA	-	NA	ID=HYPPUEv3G00000016151;Name=KCNAB1_0;date_creation=2021-12-08;date_last_modified=2021-12-08;gene_id=HYPPUEv3G00000016151;owner=admin@local.host	KCNAB1_0	NA	Voltage-gated potassium channel subunit beta-1	DIENC
HYPPUEv3G00000017908	426.64	0.335025	0.0790025	4.24069	2,22836132093232e-05	0.0121497	up in barred	1.91544	LG01	NA	gene	22008118	22041451	NA	-	NA	ID=HYPPUEv3G00000017908;Name=NUMBL;date_creation=2021-12-08;date_last_modified=2021-12-08;gene_id=HYPPUEv3G00000017908;owner=admin@local.host	NUMBL	NA	Numb-like protein	DIENC
HYPPUEv3G00000031550	845.379	0.195904	0.0589327	3.3242	0.000886722	0.0796614	up in barred	1.09875	LG02	NA	gene	17405766	17419231	NA	+	NA	ID=HYPPUEv3G00000031550;Name=PHKA2;date_creation=2021-12-07;date_last_modified=2021-12-07;gene_id=HYPPUEv3G00000031550;owner=admin@local.host	PHKA2	GO:0005516,GO:0005977	Phosphorylase b kinase regulatory subunit alpha, liver isoform	DIENC
HYPPUEv3G00000038828	3390.35	0.224201	0.0683029	3.28245	0.00102909	0.0861323	up in barred	1.06483	LG02	NA	gene	26689423	26733901	NA	+	NA	ID=HYPPUEv3G00000038828;Name=MADD;date_creation=2021-12-07;date_last_modified=2021-12-07;gene_id=HYPPUEv3G00000038828;owner=admin@local.host	MADD	NA	MAP kinase-activating death domain protein	DIENC
HYPPUEv3G00000039167	640.128	0.331818	0.0772618	4.29472	1,74917229437881e-05	0.0108191	up in barred	1.96581	LG02	NA	gene	27401723	27403618	NA	-	NA	ID=HYPPUEv3G00000039167;Name=LRRC4C;date_creation=2021-12-07;date_last_modified=2021-12-07;gene_id=HYPPUEv3G00000039167;owner=admin@local.host	LRRC4C	GO:0005515	Leucine-rich repeat-containing protein 4C	DIENC
HYPPUEv3G00000039429	1520.53	0.239424	0.0728801	3.28517	0.00101921	0.0856809	up in barred	1.06712	LG02	NA	gene	28098724	28340520	NA	-	NA	ID=HYPPUEv3G00000039429;Name=NELL1;date_creation=2021-12-07;date_last_modified=2021-12-07;gene_id=HYPPUEv3G00000039429;owner=admin@local.host	NELL1	GO:0005509,GO:0005515	Protein kinase C-binding protein NELL1	DIENC
HYPPUEv3G00000039868	1041.35	0.227631	0.0631837	3.60269	0.000314944	0.0451886	up in barred	1.34497	LG02	NA	gene	29073293	29136384	NA	-	NA	ID=HYPPUEv3G00000039868;Name=DENND4A;date_creation=2021-12-07;date_last_modified=2021-12-07;gene_id=HYPPUEv3G00000039868;owner=admin@local.host	DENND4A	NA	C-myc promoter-binding protein	DIENC
HYPPUEv3G00000041285	332.884	0.337835	0.0900233	3.75275	0.000174903	0.0317538	up in barred	1.4982	LG02	NA	gene	30381934	30409007	NA	+	NA	ID=HYPPUEv3G00000041285;Name=TSPAN18;date_creation=2021-12-07;date_last_modified=2021-12-07;gene_id=HYPPUEv3G00000041285;owner=admin@local.host	TSPAN18	GO:0016021	Tetraspanin-18	DIENC
HYPPUEv3G00000045304	247.419	0.445114	0.136542	3.2599	0.00111452	0.0908902	up in barred	1.04148	LG03	NA	gene	4533354	4561460	NA	-	NA	ID=HYPPUEv3G00000045304;Name=REM2;date_creation=2021-12-07;date_last_modified=2021-12-07;gene_id=HYPPUEv3G00000045304;owner=admin@local.host	REM2	GO:0003924,GO:0005525	GTP-binding protein REM 2	DIENC
HYPPUEv3G00000059513	943.455	0.387811	0.102699	3.7762	0.000159237	0.0302862	up in barred	1.51875	LG03	NA	gene	16461201	16480660	NA	-	NA	ID=HYPPUEv3G00000059513;Name=ADCYAP1R1;date_creation=2021-12-07;date_last_modified=2021-12-07;gene_id=HYPPUEv3G00000059513;owner=admin@local.host	ADCYAP1R1	GO:0004930,GO:0007186,GO:0016021,GO:0004930,GO:0016020	Pituitary adenylate cyclase-activating polypeptide type I receptor	DIENC
HYPPUEv3G00000060731	355.925	0.316895	0.0834215	3.79872	0.000145446	0.028322	up in barred	1.54788	LG03	NA	gene	17475623	17484250	NA	+	NA	ID=HYPPUEv3G00000060731;Name=PHC3;date_creation=2021-12-07;date_last_modified=2021-12-07;gene_id=HYPPUEv3G00000060731;owner=admin@local.host	PHC3	GO:0005515	Polyhomeotic-like protein 3	DIENC
HYPPUEv3G00000066582	968.903	0.24064	0.0692927	3.47281	0.000515041	0.0595668	up in barred	1.225	LG04	NA	gene	2281129	2283714	NA	+	NA	ID=HYPPUEv3G00000066582;Name=SLITRK4;date_creation=2021-12-07;date_last_modified=2021-12-07;gene_id=HYPPUEv3G00000066582;owner=admin@local.host	SLITRK4	GO:0005515,GO:0007409,GO:0016021,GO:1905606	SLIT and NTRK-like protein 4	DIENC
HYPPUEv3G00000071698	1394.53	0.236708	0.0653342	3.62304	0.000291165	0.0437504	up in barred	1.35902	LG04	NA	gene	9963405	9982415	NA	-	NA	ID=HYPPUEv3G00000071698;Name=FRMPD3;date_creation=2021-12-07;date_last_modified=2021-12-07;gene_id=HYPPUEv3G00000071698;owner=admin@local.host	FRMPD3	GO:0005515	FERM and PDZ domain-containing protein 3	DIENC
HYPPUEv3G00000074001	789.824	0.309995	0.0668886	4.6345	3,57807646382653e-06	0.0051046	up in barred	2.29204	LG04	NA	gene	11818812	11847938	NA	+	NA	ID=HYPPUEv3G00000074001;Name=FRMPD1_0;date_creation=2021-12-07;date_last_modified=2021-12-07;gene_id=HYPPUEv3G00000074001;owner=admin@local.host	FRMPD1_0	NA	FERM and PDZ domain-containing protein 1	DIENC
HYPPUEv3G00000075274	670.145	0.249998	0.0730908	3.42038	0.000625348	0.0655688	up in barred	1.1833	LG04	NA	gene	13934433	13947183	NA	+	NA	ID=HYPPUEv3G00000075274;Name=SLC24A3_0;date_creation=2021-12-07;date_last_modified=2021-12-07;gene_id=HYPPUEv3G00000075274;owner=admin@local.host	SLC24A3_0	GO:0016021,GO:0055085	Sodium/potassium/calcium exchanger 3	DIENC
HYPPUEv3G00000078684	550.866	0.282346	0.0790555	3.57149	0.000354951	0.0477009	up in barred	1.32147	LG04	NA	gene	17927448	17942312	NA	-	NA	ID=HYPPUEv3G00000078684;Name=RAB11FIP5;date_creation=2021-12-07;date_last_modified=2021-12-07;gene_id=HYPPUEv3G00000078684;owner=admin@local.host	RAB11FIP5	GO:0031267	Rab11 family-interacting protein 5	DIENC
HYPPUEv3G00000079147	13.9072	2.39703	0.617554	3.8815	0.000103815	0.0234286	up in barred	1.63025	LG04	NA	gene	18448156	18453081	NA	-	NA	ID=HYPPUEv3G00000079147;Name=ITGA6_0;date_creation=2021-12-07;date_last_modified=2021-12-07;gene_id=HYPPUEv3G00000079147;owner=admin@local.host	ITGA6_0	NA	Integrin alpha-6	DIENC
HYPPUEv3G00000080054	310.484	2.17799	0.439063	4.96054	7,02983326238467e-07	0.00167688	up in barred	2.7755	LG04	NA	gene	20491998	20545449	NA	+	NA	ID=HYPPUEv3G00000080054;Name=RXFP1;date_creation=2021-12-07;date_last_modified=2021-12-07;gene_id=HYPPUEv3G00000080054;owner=admin@local.host	RXFP1	GO:0004930,GO:0007186,GO:0016021,GO:0005515	Relaxin receptor 1	DIENC
HYPPUEv3G00000084009	45.064	0.789412	0.235998	3.345	0.000822819	0.0767927	up in barred	1.11468	LG05	NA	gene	2934988	2939001	NA	+	NA	ID=HYPPUEv3G00000084009;Name=PHYHIPL_0;date_creation=2021-12-07;date_last_modified=2021-12-07;gene_id=HYPPUEv3G00000084009;owner=admin@local.host	PHYHIPL_0	GO:0005515	Phytanoyl-CoA hydroxylase-interacting protein-like	DIENC
HYPPUEv3G00000086738	1345.08	0.19112	0.0575969	3.31823	0.00090591	0.0804069	up in barred	1.09471	LG05	NA	gene	5772153	5933572	NA	-	NA	ID=HYPPUEv3G00000086738;Name=CACNA1G_0;date_creation=2021-12-07;date_last_modified=2021-12-07;gene_id=HYPPUEv3G00000086738;owner=admin@local.host	CACNA1G_0	GO:0005216,GO:0006811,GO:0016020,GO:0055085,GO:0005261,GO:0005886,GO:0005891,GO:0008332,GO:0070509	Voltage-dependent T-type calcium channel subunit alpha-1G	DIENC
HYPPUEv3G00000089016	727.92	0.253793	0.0628612	4.03736	5,40562096606816e-05	0.0177854	up in barred	1.74994	LG05	NA	gene	8562106	8572394	NA	+	NA	ID=HYPPUEv3G00000089016;Name=TOM1L2_0;date_creation=2021-12-07;date_last_modified=2021-12-07;gene_id=HYPPUEv3G00000089016;owner=admin@local.host	TOM1L2_0	GO:0035091,GO:0043130	TOM1-like protein 2	DIENC
HYPPUEv3G00000096036	405.28	0.635486	0.178715	3.55586	0.000376739	0.0487744	up in barred	1.31181	LG05	NA	gene	13731283	13772053	NA	-	NA	ID=HYPPUEv3G00000096036;Name=KCNH4_0;date_creation=2021-12-07;date_last_modified=2021-12-07;gene_id=HYPPUEv3G00000096036;owner=admin@local.host	KCNH4_0	GO:0005216,GO:0006811,GO:0016020,GO:0055085	Potassium voltage-gated channel subfamily H member 4	DIENC
HYPPUEv3G00000102052	2502.59	0.160988	0.0485008	3.3193	0.00090244	0.0804069	up in barred	1.09471	LG05	NA	gene	20511301	20526106	NA	+	NA	ID=HYPPUEv3G00000102052;Name=MAPT_1;date_creation=2021-12-07;date_last_modified=2021-12-07;gene_id=HYPPUEv3G00000102052;owner=admin@local.host	MAPT_1	GO:0015631	Microtubule-associated protein tau	DIENC
HYPPUEv3G00000108617	970.119	0.187948	0.05695	3.30023	0.000966068	0.0832227	up in barred	1.07976	LG06	NA	gene	7880839	7906928	NA	+	NA	ID=HYPPUEv3G00000108617;Name=STRN;date_creation=2021-12-07;date_last_modified=2021-12-07;gene_id=HYPPUEv3G00000108617;owner=admin@local.host	STRN	GO:0005515	Striatin	DIENC
HYPPUEv3G00000112708	316.952	0.394616	0.104332	3.7823	0.000155385	0.0299517	up in barred	1.52358	LG06	NA	gene	11937566	11957114	NA	+	NA	ID=HYPPUEv3G00000112708;Name=FRMPD2_1;date_creation=2021-12-07;date_last_modified=2021-12-07;gene_id=HYPPUEv3G00000112708;owner=admin@local.host	FRMPD2_1	GO:0004725,GO:0006470,GO:0005515	FERM and PDZ domain-containing protein 2	DIENC
HYPPUEv3G00000122782	690.053	0.823253	0.204515	4.0254	5,68788776589887e-05	0.0183077	up in barred	1.73737	LG07	NA	gene	112635	119267	NA	-	NA	ID=HYPPUEv3G00000122782;Name=ADRA1B_2;date_creation=2021-12-07;date_last_modified=2021-12-07;gene_id=HYPPUEv3G00000122782;owner=admin@local.host	ADRA1B_2	GO:0004930,GO:0007186,GO:0016021,GO:0004937,GO:0006937,GO:0007186,GO:0016021,GO:0019229,GO:0055117	Alpha-1B adrenergic receptor	DIENC
HYPPUEv3G00000125659	357.55	0.529611	0.118468	4.47048	7,80433883017406e-06	0.00702055	up in barred	2.15363	LG07	NA	gene	2051044	2088954	NA	+	NA	ID=HYPPUEv3G00000125659;Name=DCLK1;date_creation=2021-12-07;date_last_modified=2021-12-07;gene_id=HYPPUEv3G00000125659;owner=admin@local.host	DCLK1	GO:0035556	Serine/threonine-protein kinase DCLK1	DIENC
HYPPUEv3G00000125677	981.035	0.336845	0.104238	3.23148	0.0012315	0.096314	up in barred	1.01631	LG07	NA	gene	2094899	2114671	NA	+	NA	ID=HYPPUEv3G00000125677;Name=DCLK1_1;date_creation=2021-12-07;date_last_modified=2021-12-07;gene_id=HYPPUEv3G00000125677;owner=admin@local.host	DCLK1_1	GO:0004672,GO:0005524,GO:0006468	Serine/threonine-protein kinase DCLK1	DIENC
HYPPUEv3G00000152945	619.136	0.319972	0.0976368	3.27716	0.00104856	0.0873781	up in barred	1.0586	LG08	NA	gene	11677339	11702770	NA	+	NA	ID=HYPPUEv3G00000152945;Name=GNAQ_0;date_creation=2021-12-07;date_last_modified=2021-12-07;gene_id=HYPPUEv3G00000152945;owner=admin@local.host	GNAQ_0	GO:0003924,GO:0007186,GO:0019001,GO:0031683	Guanine nucleotide-binding protein G(q) subunit alpha	DIENC
HYPPUEv3G00000161520	1349.26	0.34528	0.0921517	3.74686	0.000179059	0.0317538	up in barred	1.4982	LG08	NA	gene	20134388	20166202	NA	-	NA	ID=HYPPUEv3G00000161520;Name=CDKL5_1;date_creation=2021-12-07;date_last_modified=2021-12-07;gene_id=HYPPUEv3G00000161520;owner=admin@local.host	CDKL5_1	GO:0004672,GO:0005524,GO:0006468	Cyclin-dependent kinase-like 5	DIENC
HYPPUEv3G00000167796	1622.16	0.175124	0.0490127	3.57303	0.000352871	0.0477009	up in barred	1.32147	LG08	NA	gene	26349888	26353820	NA	+	NA	ID=HYPPUEv3G00000167796;Name=PLPPR3_0;date_creation=2021-12-07;date_last_modified=2021-12-07;gene_id=HYPPUEv3G00000167796;owner=admin@local.host	PLPPR3_0	GO:0006644	Phospholipid phosphatase-related protein type 3	DIENC
HYPPUEv3G00000168268	813.724	0.4031	0.0977863	4.12225	3,75181647894006e-05	0.0143192	up in barred	1.84408	LG08	NA	gene	26688191	26703200	NA	-	NA	ID=HYPPUEv3G00000168268;Name=CAMK4;date_creation=2021-12-07;date_last_modified=2021-12-07;gene_id=HYPPUEv3G00000168268;owner=admin@local.host	CAMK4	GO:0004672,GO:0005524,GO:0006468	Calcium/calmodulin-dependent protein kinase type IV	DIENC
HYPPUEv3G00000168446	680.222	0.801854	0.223328	3.59048	0.000330075	0.0466579	up in barred	1.33108	LG08	NA	gene	26962153	26989149	NA	+	NA	ID=HYPPUEv3G00000168446;Name=KIFAP3_1;date_creation=2021-12-07;date_last_modified=2021-12-07;gene_id=HYPPUEv3G00000168446;owner=admin@local.host	KIFAP3_1	GO:0005871,GO:0019894	Kinesin-associated protein 3	DIENC
HYPPUEv3G00000175392	1315.04	0.22831	0.0563879	4.04893	5,14528581293038e-05	0.0175335	up in barred	1.75613	LG09	NA	gene	8879167	8883030	NA	-	NA	ID=HYPPUEv3G00000175392;Name=PCDH10_5;date_creation=2021-12-07;date_last_modified=2021-12-07;gene_id=HYPPUEv3G00000175392;owner=admin@local.host	PCDH10_5	GO:0005509,GO:0007156,GO:0016020	Protocadherin-10	DIENC
HYPPUEv3G00000180736	645.707	0.208653	0.0619769	3.36662	0.000760958	0.0740886	up in barred	1.13025	LG09	NA	gene	13475998	13541449	NA	+	NA	ID=HYPPUEv3G00000180736;Name=TUSC3;date_creation=2021-12-07;date_last_modified=2021-12-07;gene_id=HYPPUEv3G00000180736;owner=admin@local.host	TUSC3	NA	Tumor suppressor candidate 3	DIENC
HYPPUEv3G00000181635	639.687	0.432393	0.126215	3.42583	0.000612913	0.064979	up in barred	1.18723	LG09	NA	gene	15060720	15101402	NA	-	NA	ID=HYPPUEv3G00000181635;Name=NDST4;date_creation=2021-12-07;date_last_modified=2021-12-07;gene_id=HYPPUEv3G00000181635;owner=admin@local.host	NDST4	GO:0008146,GO:0015016,GO:0016787	Bifunctional heparan sulfate N-deacetylase/N-sulfotransferase 4	DIENC
HYPPUEv3G00000183422	1924.33	0.287955	0.0890829	3.23245	0.00122735	0.096314	up in barred	1.01631	LG09	NA	gene	16636769	16677542	NA	-	NA	ID=HYPPUEv3G00000183422;Name=PCDH7;date_creation=2021-12-07;date_last_modified=2021-12-07;gene_id=HYPPUEv3G00000183422;owner=admin@local.host	PCDH7	GO:0005509,GO:0007156,GO:0016020	Protocadherin-7	DIENC
HYPPUEv3G00000183720	558.243	0.31816	0.0774533	4.10776	3,99510093112168e-05	0.0149487	up in barred	1.8254	LG09	NA	gene	17260004	17294483	NA	+	NA	ID=HYPPUEv3G00000183720;Name=PTPRD_0;date_creation=2021-12-07;date_last_modified=2021-12-07;gene_id=HYPPUEv3G00000183720;owner=admin@local.host	PTPRD_0	GO:0005515	Receptor-type tyrosine-protein phosphatase delta	DIENC
HYPPUEv3G00000183746	1566.62	0.254119	0.0769615	3.3019	0.000960336	0.0832227	up in barred	1.07976	LG09	NA	gene	17294841	17330337	NA	+	NA	ID=HYPPUEv3G00000183746;Name=PTPRD_1;date_creation=2021-12-07;date_last_modified=2021-12-07;gene_id=HYPPUEv3G00000183746;owner=admin@local.host	PTPRD_1	GO:0004725,GO:0006470,GO:0005515	Receptor-type tyrosine-protein phosphatase delta	DIENC
HYPPUEv3G00000185284	65.3098	0.971219	0.283111	3.43052	0.000602416	0.064979	up in barred	1.18723	LG09	NA	gene	18664720	18671331	NA	+	NA	ID=HYPPUEv3G00000185284;Name=ATAD5;date_creation=2021-12-07;date_last_modified=2021-12-07;gene_id=HYPPUEv3G00000185284;owner=admin@local.host	ATAD5	GO:0005524,GO:0016887	ATPase family AAA domain-containing protein 5	DIENC
HYPPUEv3G00000187819	1087.42	0.26659	0.0750695	3.55124	0.000383421	0.0487788	up in barred	1.31177	LG09	NA	gene	21064987	21099051	NA	-	NA	ID=HYPPUEv3G00000187819;Name=FBXO41;date_creation=2021-12-07;date_last_modified=2021-12-07;gene_id=HYPPUEv3G00000187819;owner=admin@local.host	FBXO41	GO:0005515	F-box only protein 41	DIENC
HYPPUEv3G00000196980	186.572	0.467223	0.118445	3.94466	7,99147393398377e-05	0.0203335	up in barred	1.69179	LG10	NA	gene	8516827	8535583	NA	-	NA	ID=HYPPUEv3G00000196980;Name=RIMS3;date_creation=2021-12-07;date_last_modified=2021-12-07;gene_id=HYPPUEv3G00000196980;owner=admin@local.host	RIMS3	GO:0006887,GO:0016020,GO:0031267	Regulating synaptic membrane exocytosis protein 3	DIENC
HYPPUEv3G00000200874	3181.41	0.147625	0.0446541	3.30597	0.000946486	0.0828523	up in barred	1.0817	LG10	NA	gene	12077796	12080887	NA	-	NA	ID=HYPPUEv3G00000200874;Name=GRINA_1;date_creation=2021-12-07;date_last_modified=2021-12-07;gene_id=HYPPUEv3G00000200874;owner=admin@local.host	GRINA_1	NA	Protein lifeguard 1	DIENC
HYPPUEv3G00000203711	1011.13	0.311971	0.092531	3.37153	0.00074753	0.0731544	up in barred	1.13576	LG10	NA	gene	15420082	15435065	NA	-	NA	ID=HYPPUEv3G00000203711;Name=TRIM46;date_creation=2021-12-07;date_last_modified=2021-12-07;gene_id=HYPPUEv3G00000203711;owner=admin@local.host	TRIM46	GO:0008270	Tripartite motif-containing protein 46	DIENC
HYPPUEv3G00000220240	455.072	0.275629	0.0692591	3.97967	6,90101354677007e-05	0.0188131	up in barred	1.72554	LG11	NA	gene	10040273	10047572	NA	-	NA	ID=HYPPUEv3G00000220240;Name=CCP110_1;date_creation=2021-12-07;date_last_modified=2021-12-07;gene_id=HYPPUEv3G00000220240;owner=admin@local.host	CCP110_1	GO:0005814,GO:0007099,GO:0032465,GO:0051298	Centriolar coiled-coil protein of 110 kDa	DIENC
HYPPUEv3G00000226803	2993.18	0.168974	0.0430955	3.92092	8,8210149974833e-05	0.0218612	up in barred	1.66033	LG11	NA	gene	16034232	16046114	NA	+	NA	ID=HYPPUEv3G00000226803;Name=ACO2_1;date_creation=2021-12-07;date_last_modified=2021-12-07;gene_id=HYPPUEv3G00000226803;owner=admin@local.host	ACO2_1	NA	Aconitate hydratase, mitochondrial	DIENC
HYPPUEv3G00000230065	288.335	0.375097	0.11194	3.35087	0.000805573	0.0761871	up in barred	1.11812	LG11	NA	gene	18810697	18829416	NA	-	NA	ID=HYPPUEv3G00000230065;Name=BRSK2_2;date_creation=2021-12-07;date_last_modified=2021-12-07;gene_id=HYPPUEv3G00000230065;owner=admin@local.host	BRSK2_2	GO:0004672,GO:0005524,GO:0006468	Serine/threonine-protein kinase BRSK2	DIENC
HYPPUEv3G00000235524	2870.89	0.235411	0.0646226	3.64286	0.000269622	0.0421737	up in barred	1.37496	LG12	NA	gene	3559417	3598674	NA	-	NA	ID=HYPPUEv3G00000235524;Name=ATP2B3;date_creation=2021-12-07;date_last_modified=2021-12-07;gene_id=HYPPUEv3G00000235524;owner=admin@local.host	ATP2B3	GO:0005388	Plasma membrane calcium-transporting ATPase 3	DIENC
HYPPUEv3G00000244488	726.582	0.265083	0.075906	3.49225	0.000478969	0.0562941	up in barred	1.24954	LG12	NA	gene	12953311	12962648	NA	-	NA	ID=HYPPUEv3G00000244488;Name=MAP3K12;date_creation=2021-12-07;date_last_modified=2021-12-07;gene_id=HYPPUEv3G00000244488;owner=admin@local.host	MAP3K12	GO:0004672,GO:0006468	Mitogen-activated protein kinase kinase kinase 12	DIENC
HYPPUEv3G00000247145	17.4999	3.81345	0.962295	3.96287	7,40541694169957e-05	0.019826	up in barred	1.70277	LG12	NA	gene	15230319	15235124	NA	+	NA	ID=HYPPUEv3G00000247145;Name=DNASE1L1;date_creation=2021-12-07;date_last_modified=2021-12-07;gene_id=HYPPUEv3G00000247145;owner=admin@local.host	DNASE1L1	GO:0003824	Deoxyribonuclease-1-like 1	DIENC
HYPPUEv3G00000253078	2082.45	0.334534	0.102253	3.27164	0.00106925	0.0883309	up in barred	1.05389	LG12	NA	gene	21456119	21470435	NA	-	NA	ID=HYPPUEv3G00000253078;Name=NAV1;date_creation=2021-12-07;date_last_modified=2021-12-07;gene_id=HYPPUEv3G00000253078;owner=admin@local.host	NAV1	GO:0022008	Neuron navigator 1	DIENC
HYPPUEv3G00000262110	409.84	0.299265	0.0931431	3.21295	0.00131377	0.0999526	up in barred	1.00021	LG13	NA	gene	6378785	6426794	NA	-	NA	ID=HYPPUEv3G00000262110;Name=LRRTM4_0;date_creation=2021-12-07;date_last_modified=2021-12-07;gene_id=HYPPUEv3G00000262110;owner=admin@local.host	LRRTM4_0	GO:0005515	Leucine-rich repeat transmembrane neuronal protein 4	DIENC
HYPPUEv3G00000266021	299.661	0.32906	0.0907747	3.62502	0.000288937	0.0437504	up in barred	1.35902	LG13	NA	gene	10076290	10091937	NA	+	NA	ID=HYPPUEv3G00000266021;Name=RNF122;date_creation=2021-12-07;date_last_modified=2021-12-07;gene_id=HYPPUEv3G00000266021;owner=admin@local.host	RNF122	NA	RING finger protein 122	DIENC
HYPPUEv3G00000276659	28.712	0.94784	0.264555	3.58277	0.000339965	0.0468567	up in barred	1.32923	LG13	NA	gene	20414262	20433701	NA	+	NA	ID=HYPPUEv3G00000276659;Name=RORB_1;date_creation=2021-12-07;date_last_modified=2021-12-07;gene_id=HYPPUEv3G00000276659;owner=admin@local.host	RORB_1	GO:0003700,GO:0006355,GO:0008270,GO:0043565	Nuclear receptor ROR-beta	DIENC
HYPPUEv3G00000286293	1004.31	0.39518	0.114108	3.46322	0.000533754	0.0602699	up in barred	1.2199	LG14	NA	gene	4329776	4399479	NA	-	NA	ID=HYPPUEv3G00000286293;Name=NPR2;date_creation=2021-12-07;date_last_modified=2021-12-07;gene_id=HYPPUEv3G00000286293;owner=admin@local.host	NPR2	GO:0004672,GO:0006468,GO:0009190,GO:0035556	Atrial natriuretic peptide receptor 2	DIENC
HYPPUEv3G00000288598	881.752	0.269406	0.064916	4.15008	3,32357906777337e-05	0.0141035	up in barred	1.85067	LG14	NA	gene	8817606	8868515	NA	-	NA	ID=HYPPUEv3G00000288598;Name=TNKS_1;date_creation=2021-12-07;date_last_modified=2021-12-07;gene_id=HYPPUEv3G00000288598;owner=admin@local.host	TNKS_1	GO:0003950,GO:0003950,GO:0016055,GO:0032212,GO:0051225,GO:0005515	Poly [ADP-ribose] polymerase tankyrase-1	DIENC
HYPPUEv3G00000289692	1287.86	0.221715	0.057127	3.8811	0.000103985	0.0234286	up in barred	1.63025	LG14	NA	gene	10463684	10485121	NA	-	NA	ID=HYPPUEv3G00000289692;Name=NPDC1;date_creation=2021-12-07;date_last_modified=2021-12-07;gene_id=HYPPUEv3G00000289692;owner=admin@local.host	NPDC1	GO:0016021	Neural proliferation differentiation and control protein 1	DIENC
HYPPUEv3G00000293952	402.876	0.373807	0.0990334	3.77455	0.000160295	0.0302862	up in barred	1.51875	LG14	NA	gene	14118683	14135726	NA	+	NA	ID=HYPPUEv3G00000293952;Name=ZNF618;date_creation=2021-12-07;date_last_modified=2021-12-07;gene_id=HYPPUEv3G00000293952;owner=admin@local.host	ZNF618	GO:0046983	Zinc finger protein 618	DIENC
HYPPUEv3G00000294643	951.421	0.595934	0.160154	3.72101	0.000198428	0.0343939	up in barred	1.46352	LG14	NA	gene	15578227	15584728	NA	-	NA	ID=HYPPUEv3G00000294643;Name=ZBTB7C;date_creation=2021-12-07;date_last_modified=2021-12-07;gene_id=HYPPUEv3G00000294643;owner=admin@local.host	ZBTB7C	GO:0005515	Zinc finger and BTB domain-containing protein 7C	DIENC
HYPPUEv3G00000296050	1080.15	0.284205	0.0786041	3.61565	0.000299594	0.044046	up in barred	1.35609	LG14	NA	gene	16763878	16778411	NA	-	NA	ID=HYPPUEv3G00000296050;Name=NTRK2_2;date_creation=2021-12-07;date_last_modified=2021-12-07;gene_id=HYPPUEv3G00000296050;owner=admin@local.host	NTRK2_2	GO:0004672,GO:0006468,GO:0005515	BDNF/NT-3 growth factors receptor	DIENC
HYPPUEv3G00000304080	2501.14	0.330077	0.0900764	3.66441	0.000247905	0.0394985	up in barred	1.40342	LG15	NA	gene	2423993	2459388	NA	-	NA	ID=HYPPUEv3G00000304080;Name=UNC79;date_creation=2021-12-07;date_last_modified=2021-12-07;gene_id=HYPPUEv3G00000304080;owner=admin@local.host	UNC79	GO:0005515	Protein unc-79 homolog	DIENC
HYPPUEv3G00000313466	1552.49	0.354735	0.0997529	3.55614	0.000376341	0.0487744	up in barred	1.31181	LG15	NA	gene	11286827	11321697	NA	+	NA	ID=HYPPUEv3G00000313466;Name=TRIM9;date_creation=2021-12-07;date_last_modified=2021-12-07;gene_id=HYPPUEv3G00000313466;owner=admin@local.host	TRIM9	GO:0005515,GO:0008270	E3 ubiquitin-protein ligase TRIM9	DIENC
HYPPUEv3G00000325257	171.558	0.428661	0.107529	3.98648	6,70596886076923e-05	0.018691	up in barred	1.72837	LG16	NA	gene	3167960	3175181	NA	-	NA	ID=HYPPUEv3G00000325257;Name=ZNF142;date_creation=2021-12-07;date_last_modified=2021-12-07;gene_id=HYPPUEv3G00000325257;owner=admin@local.host	ZNF142	NA	Zinc finger protein 142	DIENC
HYPPUEv3G00000335057	152.363	0.348507	0.104015	3.35057	0.000806466	0.0761871	up in barred	1.11812	LG16	NA	gene	15464781	15478819	NA	+	NA	ID=HYPPUEv3G00000335057;Name=EVM prediction LG16.540;date_creation=2021-12-07;date_last_modified=2021-12-07;gene_id=HYPPUEv3G00000335057;owner=admin@local.host	EVM prediction LG16.540	GO:0007275,GO:0016021	NA	DIENC
HYPPUEv3G00000336696	487.59	0.343124	0.102817	3.33723	0.000846182	0.0780082	up in barred	1.10786	LG16	NA	gene	16772230	16792044	NA	+	NA	ID=HYPPUEv3G00000336696;Name=EVM prediction LG16.626;date_creation=2021-12-07;date_last_modified=2021-12-07;gene_id=HYPPUEv3G00000336696;owner=admin@local.host	EVM prediction LG16.626	GO:0006486,GO:0008373	NA	DIENC
HYPPUEv3G00000337247	1636.83	0.324022	0.070575	4.59118	4,40753280668858e-06	0.0051046	up in barred	2.29204	LG16	NA	gene	17299020	17340575	NA	+	NA	ID=HYPPUEv3G00000337247;Name=EVM prediction LG16.658;date_creation=2021-12-07;date_last_modified=2021-12-07;gene_id=HYPPUEv3G00000337247;owner=admin@local.host	EVM prediction LG16.658	GO:0005085,GO:0005515	NA	DIENC
HYPPUEv3G00000338716	157.282	0.438729	0.128861	3.40466	0.000662464	0.0674296	up in barred	1.17115	LG16	NA	gene	19227712	19235421	NA	-	NA	ID=HYPPUEv3G00000338716;Name=EVM prediction LG16.732;date_creation=2021-12-07;date_last_modified=2021-12-07;gene_id=HYPPUEv3G00000338716;owner=admin@local.host	EVM prediction LG16.732	GO:0003677	NA	DIENC
HYPPUEv3G00000344241	401.494	0.620129	0.147348	4.20861	2,56949118319397e-05	0.0125727	up in barred	1.90057	LG16	NA	gene	23960333	23978335	NA	-	NA	ID=HYPPUEv3G00000344241;Name=EVM prediction LG16.952;date_creation=2021-12-07;date_last_modified=2021-12-07;gene_id=HYPPUEv3G00000344241;owner=admin@local.host	EVM prediction LG16.952	NA	NA	DIENC
HYPPUEv3G00000344261	246.934	0.719889	0.17676	4.07269	4,64728302504179e-05	0.0165272	up in barred	1.7818	LG16	NA	gene	23979128	23980704	NA	-	NA	ID=HYPPUEv3G00000344261;Name=EVM prediction LG16.953;date_creation=2021-12-07;date_last_modified=2021-12-07;gene_id=HYPPUEv3G00000344261;owner=admin@local.host	EVM prediction LG16.953	NA	NA	DIENC
HYPPUEv3G00000346104	537.016	0.298007	0.0830986	3.58619	0.000335543	0.0468567	up in barred	1.32923	LG17	NA	gene	2396111	2444458	NA	-	NA	ID=HYPPUEv3G00000346104;Name=EVM prediction LG17.86;date_creation=2021-12-07;date_last_modified=2021-12-07;gene_id=HYPPUEv3G00000346104;owner=admin@local.host	EVM prediction LG17.86	GO:0005515,GO:0006936	NA	DIENC
HYPPUEv3G00000348428	1462.32	0.345285	0.0893375	3.86495	0.000111114	0.0238245	up in barred	1.62298	LG17	NA	gene	4941853	4978222	NA	-	NA	ID=HYPPUEv3G00000348428;Name=EVM prediction LG17.203;date_creation=2021-12-07;date_last_modified=2021-12-07;gene_id=HYPPUEv3G00000348428;owner=admin@local.host	EVM prediction LG17.203	GO:0005096,GO:0051056	NA	DIENC
HYPPUEv3G00000350937	428.211	0.245022	0.0756326	3.23963	0.00119685	0.0951647	up in barred	1.02152	LG17	NA	gene	8849308	8922286	NA	+	NA	ID=HYPPUEv3G00000350937;Name=EVM prediction LG17.329;date_creation=2021-12-07;date_last_modified=2021-12-07;gene_id=HYPPUEv3G00000350937;owner=admin@local.host	EVM prediction LG17.329	GO:0003777,GO:0005524,GO:0007018,GO:0008017,GO:0003777,GO:0007018	NA	DIENC
HYPPUEv3G00000356819	2786.47	0.19013	0.0514341	3.69658	0.000218524	0.0369035	up in barred	1.43293	LG17	NA	gene	14040564	14106973	NA	-	NA	ID=HYPPUEv3G00000356819;Name=EVM prediction LG17.613;date_creation=2021-12-07;date_last_modified=2021-12-07;gene_id=HYPPUEv3G00000356819;owner=admin@local.host	EVM prediction LG17.613	GO:0007416,GO:0048786,GO:0045202,GO:0046872	NA	DIENC
HYPPUEv3G00000359023	782.235	0.354301	0.0828902	4.27435	1,91699696666074e-05	0.0110855	up in barred	1.95525	LG17	NA	gene	15186545	15222927	NA	+	NA	ID=HYPPUEv3G00000359023;Name=EVM prediction LG17.710;date_creation=2021-12-07;date_last_modified=2021-12-07;gene_id=HYPPUEv3G00000359023;owner=admin@local.host	EVM prediction LG17.710	NA	NA	DIENC
HYPPUEv3G00000363150	1398.18	0.269045	0.0651283	4.131	3,61180885874612e-05	0.0143192	up in barred	1.84408	LG17	NA	gene	18994380	19030977	NA	-	NA	ID=HYPPUEv3G00000363150;Name=EVM prediction LG17.901;date_creation=2021-12-07;date_last_modified=2021-12-07;gene_id=HYPPUEv3G00000363150;owner=admin@local.host	EVM prediction LG17.901	GO:0004672,GO:0005524,GO:0006468	NA	DIENC
HYPPUEv3G00000370776	1591.47	0.281628	0.0696954	4.04084	5,32598463747251e-05	0.0177854	up in barred	1.74994	LG18	NA	gene	1087316	1135083	NA	-	NA	ID=HYPPUEv3G00000370776;Name=EVM prediction LG18.48;date_creation=2021-12-07;date_last_modified=2021-12-07;gene_id=HYPPUEv3G00000370776;owner=admin@local.host	EVM prediction LG18.48	GO:0005634,GO:0006355,GO:0008270	NA	DIENC
HYPPUEv3G00000375506	1733.85	0.301455	0.0855785	3.52255	0.000427412	0.051951	up in barred	1.28441	LG18	NA	gene	6098024	6193961	NA	+	NA	ID=HYPPUEv3G00000375506;Name=EVM prediction LG18.268;date_creation=2021-12-07;date_last_modified=2021-12-07;gene_id=HYPPUEv3G00000375506;owner=admin@local.host	EVM prediction LG18.268	GO:0032324	NA	DIENC
HYPPUEv3G00000380023	340.711	0.750659	0.219049	3.4269	0.000610521	0.064979	up in barred	1.18723	LG18	NA	gene	10552432	10567919	NA	-	NA	ID=HYPPUEv3G00000380023;Name=EVM prediction LG18.471;date_creation=2021-12-07;date_last_modified=2021-12-07;gene_id=HYPPUEv3G00000380023;owner=admin@local.host	EVM prediction LG18.471	GO:0005216,GO:0006811,GO:0016020,GO:0055085	NA	DIENC
HYPPUEv3G00000387072	1198.01	0.181164	0.0561863	3.22434	0.00126263	0.0983458	up in barred	1.00724	LG19	NA	gene	218079	219926	NA	+	NA	ID=HYPPUEv3G00000387072;Name=EVM prediction LG19.15;date_creation=2021-12-07;date_last_modified=2021-12-07;gene_id=HYPPUEv3G00000387072;owner=admin@local.host	EVM prediction LG19.15	GO:0005515	NA	DIENC
HYPPUEv3G00000387242	7113.07	0.265075	0.0812429	3.26275	0.00110338	0.0905711	up in barred	1.04301	LG19	NA	gene	436516	461297	NA	-	NA	ID=HYPPUEv3G00000387242;Name=EVM prediction LG19.29;date_creation=2021-12-07;date_last_modified=2021-12-07;gene_id=HYPPUEv3G00000387242;owner=admin@local.host	EVM prediction LG19.29	GO:0000226,GO:0005874,GO:0008017	NA	DIENC
HYPPUEv3G00000387460	1629.41	0.208387	0.0545441	3.82053	0.000133167	0.0267497	up in barred	1.57268	LG19	NA	gene	599667	637094	NA	+	NA	ID=HYPPUEv3G00000387460;Name=EVM prediction LG19.43;date_creation=2021-12-07;date_last_modified=2021-12-07;gene_id=HYPPUEv3G00000387460;owner=admin@local.host	EVM prediction LG19.43	GO:0006886,GO:0016192,GO:0030117,GO:0016192	NA	DIENC
HYPPUEv3G00000391249	211.33	0.321304	0.0907716	3.53969	0.000400595	0.0501441	up in barred	1.29978	LG19	NA	gene	4739530	4742180	NA	-	NA	ID=HYPPUEv3G00000391249;Name=EVM prediction LG19.230;date_creation=2021-12-07;date_last_modified=2021-12-07;gene_id=HYPPUEv3G00000391249;owner=admin@local.host	EVM prediction LG19.230	GO:0008138,GO:0016311	NA	DIENC
HYPPUEv3G00000394664	602.184	0.256417	0.0789362	3.24841	0.00116051	0.0934434	up in barred	1.02945	LG19	NA	gene	9062937	9226772	NA	-	NA	ID=HYPPUEv3G00000394664;Name=EVM prediction LG19.394;date_creation=2021-12-07;date_last_modified=2021-12-07;gene_id=HYPPUEv3G00000394664;owner=admin@local.host	EVM prediction LG19.394	GO:0004672,GO:0005524,GO:0006468	NA	DIENC
HYPPUEv3G00000400602	818.84	0.259572	0.0712017	3.64559	0.000266783	0.0420745	up in barred	1.37598	LG19	NA	gene	15136279	15140223	NA	-	NA	ID=HYPPUEv3G00000400602;Name=EVM prediction LG19.654;date_creation=2021-12-07;date_last_modified=2021-12-07;gene_id=HYPPUEv3G00000400602;owner=admin@local.host	EVM prediction LG19.654	NA	NA	DIENC
HYPPUEv3G00000404493	536.09	0.390806	0.109085	3.58259	0.000340204	0.0468567	up in barred	1.32923	LG19	NA	gene	17247551	17261602	NA	-	NA	ID=HYPPUEv3G00000404493;Name=EVM prediction LG19.811;date_creation=2021-12-07;date_last_modified=2021-12-07;gene_id=HYPPUEv3G00000404493;owner=admin@local.host	EVM prediction LG19.811	GO:0016021	NA	DIENC
HYPPUEv3G00000414232	835.769	0.191809	0.0579402	3.31046	0.00093144	0.0822901	up in barred	1.08465	LG20	NA	gene	613200	620419	NA	+	NA	ID=HYPPUEv3G00000414232;Name=EVM prediction LG20.31;date_creation=2021-12-07;date_last_modified=2021-12-07;gene_id=HYPPUEv3G00000414232;owner=admin@local.host	EVM prediction LG20.31	GO:0004672,GO:0005524,GO:0006468,GO:0004712,GO:0006468,GO:0046777	NA	DIENC
HYPPUEv3G00000429915	1400.94	0.230969	0.070107	3.29453	0.000985879	0.083989	up in barred	1.07578	LG20	NA	gene	16919176	16931020	NA	+	NA	ID=HYPPUEv3G00000429915;Name=EVM prediction LG20.777;date_creation=2021-12-07;date_last_modified=2021-12-07;gene_id=HYPPUEv3G00000429915;owner=admin@local.host	EVM prediction LG20.777	NA	NA	DIENC
HYPPUEv3G00000433899	1007.62	0.36224	0.107137	3.38108	0.000722013	0.0713895	up in barred	1.14637	LG20	NA	gene	21479382	21509916	NA	-	NA	ID=HYPPUEv3G00000433899;Name=EVM prediction LG20.1014;date_creation=2021-12-07;date_last_modified=2021-12-07;gene_id=HYPPUEv3G00000433899;owner=admin@local.host	EVM prediction LG20.1014	NA	NA	DIENC
HYPPUEv3G00000452541	254.191	0.363573	0.102877	3.53404	0.000409259	0.0503864	up in barred	1.29769	LG22	NA	gene	731244	740692	NA	+	NA	ID=HYPPUEv3G00000452541;Name=EVM prediction LG22.57;date_creation=2021-12-07;date_last_modified=2021-12-07;gene_id=HYPPUEv3G00000452541;owner=admin@local.host	EVM prediction LG22.57	GO:0005085,GO:0005515	NA	DIENC
HYPPUEv3G00000454761	1716.5	0.231902	0.0667664	3.47333	0.000514038	0.0595668	up in barred	1.225	LG22	NA	gene	4270554	4331644	NA	+	NA	ID=HYPPUEv3G00000454761;Name=EVM prediction LG22.184;date_creation=2021-12-07;date_last_modified=2021-12-07;gene_id=HYPPUEv3G00000454761;owner=admin@local.host	EVM prediction LG22.184	GO:0001525,GO:0005021,GO:0007411,GO:0017154,GO:0038084,GO:0016020	NA	DIENC
HYPPUEv3G00000455194	9262.83	0.603201	0.177763	3.39329	0.000690577	0.0686369	up in barred	1.16344	LG22	NA	gene	4584205	4613628	NA	+	NA	ID=HYPPUEv3G00000455194;Name=EVM prediction LG22.204;date_creation=2021-12-07;date_last_modified=2021-12-07;gene_id=HYPPUEv3G00000455194;owner=admin@local.host	EVM prediction LG22.204	GO:0003676	NA	DIENC
HYPPUEv3G00000455293	6665.99	0.168546	0.0395493	4.26166	2,02912803844371e-05	0.0113888	up in barred	1.94352	LG22	NA	gene	4697965	4709707	NA	-	NA	ID=HYPPUEv3G00000455293;Name=EVM prediction LG22.211;date_creation=2021-12-07;date_last_modified=2021-12-07;gene_id=HYPPUEv3G00000455293;owner=admin@local.host	EVM prediction LG22.211	GO:0004867,GO:0007399,GO:0016021,GO:0046914	NA	DIENC
HYPPUEv3G00000457551	574.544	0.32288	0.0971526	3.32343	0.000889162	0.0796614	up in barred	1.09875	LG22	NA	gene	7296364	7336370	NA	+	NA	ID=HYPPUEv3G00000457551;Name=EVM prediction LG22.313;date_creation=2021-12-07;date_last_modified=2021-12-07;gene_id=HYPPUEv3G00000457551;owner=admin@local.host	EVM prediction LG22.313	GO:0003723,GO:0004000,GO:0006396	NA	DIENC
HYPPUEv3G00000457951	1923.73	0.311451	0.076581	4.06694	4,76337081431884e-05	0.0165272	up in barred	1.7818	LG22	NA	gene	7596846	7627026	NA	-	NA	ID=HYPPUEv3G00000457951;Name=EVM prediction LG22.329;date_creation=2021-12-07;date_last_modified=2021-12-07;gene_id=HYPPUEv3G00000457951;owner=admin@local.host	EVM prediction LG22.329	GO:0005085,GO:0005085,GO:0007411,GO:0007417,GO:0005515	NA	DIENC
HYPPUEv3G00000458101	111.633	0.666482	0.187582	3.55302	0.000380831	0.0487744	up in barred	1.31181	LG22	NA	gene	7638771	7648814	NA	+	NA	ID=HYPPUEv3G00000458101;Name=EVM prediction LG22.331;date_creation=2021-12-07;date_last_modified=2021-12-07;gene_id=HYPPUEv3G00000458101;owner=admin@local.host	EVM prediction LG22.331	NA	NA	DIENC
HYPPUEv3G00000459654	1443.96	0.211859	0.0634377	3.33964	0.000838869	0.0777094	up in barred	1.10953	LG22	NA	gene	8579354	8598502	NA	+	NA	ID=HYPPUEv3G00000459654;Name=EVM prediction LG22.418;date_creation=2021-12-07;date_last_modified=2021-12-07;gene_id=HYPPUEv3G00000459654;owner=admin@local.host	EVM prediction LG22.418	GO:0004359,GO:0006541,GO:0005515	NA	DIENC
HYPPUEv3G00000460002	880.793	0.287535	0.0888251	3.23709	0.00120756	0.095531	up in barred	1.01986	LG22	NA	gene	8702983	8739222	NA	-	NA	ID=HYPPUEv3G00000460002;Name=EVM prediction LG22.431;date_creation=2021-12-07;date_last_modified=2021-12-07;gene_id=HYPPUEv3G00000460002;owner=admin@local.host	EVM prediction LG22.431	GO:0005515,GO:0007155,GO:0032467,GO:0043547,GO:0098609	NA	DIENC
HYPPUEv3G00000463499	694.079	0.32349	0.0923507	3.50284	0.000460317	0.0545605	up in barred	1.26312	LG23	NA	gene	265919	390684	NA	-	NA	ID=HYPPUEv3G00000463499;Name=EVM prediction LG23.27;date_creation=2021-12-07;date_last_modified=2021-12-07;gene_id=HYPPUEv3G00000463499;owner=admin@local.host	EVM prediction LG23.27	GO:0005515,GO:0016358,GO:0030159	NA	DIENC
HYPPUEv3G00000465899	336.53	0.36163	0.0860614	4.20199	2,64574049183379e-05	0.0126222	up in barred	1.89887	LG23	NA	gene	3443006	3477655	NA	-	NA	ID=HYPPUEv3G00000465899;Name=EVM prediction LG23.164;date_creation=2021-12-07;date_last_modified=2021-12-07;gene_id=HYPPUEv3G00000465899;owner=admin@local.host	EVM prediction LG23.164	GO:0005515	NA	DIENC
HYPPUEv3G00000471966	791.825	0.34338	0.0799737	4.29366	1,75754250960447e-05	0.0108191	up in barred	1.96581	LG23	NA	gene	12718364	12775203	NA	-	NA	ID=HYPPUEv3G00000471966;Name=EVM prediction LG23.451;date_creation=2021-12-07;date_last_modified=2021-12-07;gene_id=HYPPUEv3G00000471966;owner=admin@local.host	EVM prediction LG23.451	GO:0016021,GO:0022857,GO:0055085	NA	DIENC
HYPPUEv3G00000478510	271.317	0.488884	0.125013	3.91067	9,20419153100019e-05	0.0222334	up in barred	1.65299	LG24	NA	gene	1874219	1889931	NA	+	NA	ID=HYPPUEv3G00000478510;Name=EVM prediction LG24.131;date_creation=2021-12-07;date_last_modified=2021-12-07;gene_id=HYPPUEv3G00000478510;owner=admin@local.host	EVM prediction LG24.131	GO:0008080	NA	DIENC
HYPPUEv3G00000493273	642.092	0.306985	0.0895786	3.42699	0.000610311	0.064979	up in barred	1.18723	Contig94	NA	gene	13566	16274	NA	+	NA	ID=HYPPUEv3G00000493273;Name=NYAP2_0;date_creation=2021-12-13;date_last_modified=2021-12-13;gene_id=HYPPUEv3G00000493273;owner=admin@local.host	NYAP2_0	GO:0014065,GO:0048812	Neuronal tyrosine-phosphorylated phosphoinositide-3-kinase adapter 2	DIENC
HYPPUEv3G00000503079	305.895	0.44461	0.0984891	4.51431	6,35231854226097e-06	0.00673452	up in barred	2.17169	Contig10882	NA	gene	325828	334666	NA	+	NA	ID=HYPPUEv3G00000503079;Name=GTPBP2;date_creation=2021-12-07;date_last_modified=2021-12-13;gene_id=HYPPUEv3G00000503079;owner=admin@local.host	GTPBP2	GO:0003924,GO:0005525,GO:0005525	GTP-binding protein 2	DIENC
HYPPUEv3G00000503105	227.996	0.387419	0.116409	3.32808	0.000874469	0.0796614	up in barred	1.09875	Contig10882	NA	gene	338655	353120	NA	-	NA	ID=HYPPUEv3G00000503105;Name=TP53BP2_2;date_creation=2021-12-07;date_last_modified=2021-12-13;gene_id=HYPPUEv3G00000503105;owner=admin@local.host	TP53BP2_2	GO:0005515	Apoptosis-stimulating of p53 protein 2	DIENC
HYPPUEv3G00000517311	1235.52	0.306342	0.0710315	4.31276	1,61226179446173e-05	0.0106092	up in barred	1.97432	Contig11410	NA	gene	45252	47940	NA	-	NA	ID=HYPPUEv3G00000517311;Name=STX1B;date_creation=2021-12-13;date_last_modified=2021-12-13;gene_id=HYPPUEv3G00000517311;owner=admin@local.host	STX1B	GO:0000149,GO:0016021,GO:0016192,GO:0017157,GO:0016020	Syntaxin-1B	DIENC
HYPPUEv3G00000517958	185.617	0.332497	0.0994225	3.34429	0.000824949	0.0767927	up in barred	1.11468	Contig11422	NA	gene	14339	29072	NA	-	NA	ID=HYPPUEv3G00000517958;Name=RNF123;date_creation=2021-12-13;date_last_modified=2021-12-13;gene_id=HYPPUEv3G00000517958;owner=admin@local.host	RNF123	GO:0004842	E3 ubiquitin-protein ligase RNF123	DIENC
HYPPUEv3G00000520857	1153.54	0.276742	0.0770588	3.59131	0.000329021	0.0466579	up in barred	1.33108	Contig11574	NA	gene	20734	30632	NA	-	NA	ID=HYPPUEv3G00000520857;Name=RIMS2_1;date_creation=2021-12-13;date_last_modified=2021-12-13;gene_id=HYPPUEv3G00000520857;owner=admin@local.host	RIMS2_1	GO:0006887,GO:0016020,GO:0031267,GO:0017157,GO:0048786,GO:0048791	Regulating synaptic membrane exocytosis protein 2	DIENC
HYPPUEv3G00000532634	148.712	0.870872	0.208181	4.18325	2,87373486462543e-05	0.0127534	up in barred	1.89438	Contig12413	NA	gene	1997	10321	NA	-	NA	ID=HYPPUEv3G00000532634;Name=PCDHA7;date_creation=2021-12-13;date_last_modified=2021-12-13;gene_id=HYPPUEv3G00000532634;owner=admin@local.host	PCDHA7	GO:0005509,GO:0007156,GO:0016020	Protocadherin alpha-7	DIENC
HYPPUEv3G00000532660	69.0422	0.644564	0.20041	3.21622	0.0012989	0.0995458	up in barred	1.00198	Contig12418	NA	gene	430	3852	NA	-	NA	ID=HYPPUEv3G00000532660;Name=ENTPD6;date_creation=2021-12-13;date_last_modified=2021-12-13;gene_id=HYPPUEv3G00000532660;owner=admin@local.host	ENTPD6	GO:0016787	Ectonucleoside triphosphate diphosphohydrolase 6	DIENC
HYPPUEv3G00000002756	122.066	-0.656251	0.175074	-3.74843	0.000177945	0.0317538	up in black	1.4982	LG01	NA	gene	3021018	3025085	NA	+	NA	ID=HYPPUEv3G00000002756;Name=ATF5_0;date_creation=2021-12-08;date_last_modified=2021-12-08;gene_id=HYPPUEv3G00000002756;owner=admin@local.host	ATF5_0	GO:0003700,GO:0006355	Cyclic AMP-dependent transcription factor ATF-5	DIENC
HYPPUEv3G00000003958	141.819	-1.44275	0.321001	-4.49453	6,97241017208329e-06	0.00694836	up in black	2.15812	LG01	NA	gene	4090297	4092799	NA	+	NA	ID=HYPPUEv3G00000003958;Name=BLVRB_0;date_creation=2021-12-08;date_last_modified=2021-12-08;gene_id=HYPPUEv3G00000003958;owner=admin@local.host	BLVRB_0	NA	Flavin reductase (NADPH)	DIENC
HYPPUEv3G00000011191	47.3633	-1.25799	0.335818	-3.74606	0.000179636	0.0317538	up in black	1.4982	LG01	NA	gene	12764392	12771652	NA	+	NA	ID=HYPPUEv3G00000011191;Name=SLC1A5;date_creation=2021-12-08;date_last_modified=2021-12-08;gene_id=HYPPUEv3G00000011191;owner=admin@local.host	SLC1A5	GO:0015293,GO:0016021	Neutral amino acid transporter B(0)	DIENC
HYPPUEv3G00000011209	19.6193	-1.48229	0.386556	-3.8346	0.00012577	0.0258072	up in black	1.58826	LG01	NA	gene	12772656	12772982	NA	+	NA	ID=HYPPUEv3G00000011209;Name=EVM prediction LG01.575;date_creation=2021-12-08;date_last_modified=2021-12-08;gene_id=HYPPUEv3G00000011209;owner=admin@local.host	EVM prediction LG01.575	NA	NA	DIENC
HYPPUEv3G00000016139	355.618	-0.309097	0.0952406	-3.24543	0.00117273	0.0936372	up in black	1.02855	LG01	NA	gene	19589195	19591122	NA	+	NA	ID=HYPPUEv3G00000016139;Name=SSR3;date_creation=2021-12-08;date_last_modified=2021-12-08;gene_id=HYPPUEv3G00000016139;owner=admin@local.host	SSR3	GO:0006614,GO:0016021	Translocon-associated protein subunit gamma	DIENC
HYPPUEv3G00000021168	89.262	-0.838196	0.260268	-3.22051	0.00127962	0.0988623	up in black	1.00497	LG02	NA	gene	1288042	1303873	NA	+	NA	ID=HYPPUEv3G00000021168;Name=IL16_1;date_creation=2021-12-07;date_last_modified=2021-12-07;gene_id=HYPPUEv3G00000021168;owner=admin@local.host	IL16_1	GO:0005515	Pro-interleukin-16	DIENC
HYPPUEv3G00000030327	1791.05	-0.859142	0.217687	-3.94668	7,9243402819549e-05	0.0203335	up in black	1.69179	LG02	NA	gene	16449882	16451826	NA	+	NA	ID=HYPPUEv3G00000030327;Name=NMRK2_0;date_creation=2021-12-07;date_last_modified=2021-12-07;gene_id=HYPPUEv3G00000030327;owner=admin@local.host	NMRK2_0	NA	Nicotinamide riboside kinase 2	DIENC
HYPPUEv3G00000031160	15.3902	-1.1886	0.347272	-3.42268	0.00062008	0.0653757	up in black	1.18458	LG02	NA	gene	17188067	17193597	NA	+	NA	ID=HYPPUEv3G00000031160;Name=USP50;date_creation=2021-12-07;date_last_modified=2021-12-07;gene_id=HYPPUEv3G00000031160;owner=admin@local.host	USP50	GO:0004843,GO:0016579	Putative ubiquitin carboxyl-terminal hydrolase 50	DIENC
HYPPUEv3G00000034315	113.351	-0.704564	0.194171	-3.62857	0.000284997	0.0436149	up in black	1.36037	LG02	NA	gene	21049081	21088107	NA	+	NA	ID=HYPPUEv3G00000034315;Name=METTL15;date_creation=2021-12-07;date_last_modified=2021-12-07;gene_id=HYPPUEv3G00000034315;owner=admin@local.host	METTL15	GO:0008168	12S rRNA N4-methylcytidine methyltransferase	DIENC
HYPPUEv3G00000036959	65.783	-1.02843	0.257042	-4.00103	6,30674687351998e-05	0.018691	up in black	1.72837	LG02	NA	gene	24608862	24631652	NA	+	NA	ID=HYPPUEv3G00000036959;Name=ALDH1A2;date_creation=2021-12-07;date_last_modified=2021-12-07;gene_id=HYPPUEv3G00000036959;owner=admin@local.host	ALDH1A2	GO:0016491	Retinal dehydrogenase 2	DIENC
HYPPUEv3G00000043328	515.462	-1.01019	0.244878	-4.12528	3,70291581991151e-05	0.0143192	up in black	1.84408	LG03	NA	gene	1665824	1674395	NA	+	NA	ID=HYPPUEv3G00000043328;Name=CAHZ;date_creation=2021-12-07;date_last_modified=2021-12-07;gene_id=HYPPUEv3G00000043328;owner=admin@local.host	CAHZ	GO:0004089,GO:0008270	Carbonic anhydrase	DIENC
HYPPUEv3G00000045113	35.9863	-1.3633	0.315927	-4.31523	1,59437562136427e-05	0.0106092	up in black	1.97432	LG03	NA	gene	4293858	4295418	NA	+	NA	ID=HYPPUEv3G00000045113;Name=KLF2_0;date_creation=2021-12-07;date_last_modified=2021-12-07;gene_id=HYPPUEv3G00000045113;owner=admin@local.host	KLF2_0	NA	Krueppel-like factor 2	DIENC
HYPPUEv3G00000047646	162.134	-0.90654	0.202115	-4.48527	7,28225014773773e-06	0.00694836	up in black	2.15812	LG03	NA	gene	6206163	6215174	NA	-	NA	ID=HYPPUEv3G00000047646;Name=TFRC;date_creation=2021-12-07;date_last_modified=2021-12-07;gene_id=HYPPUEv3G00000047646;owner=admin@local.host	TFRC	GO:0004998,GO:0005886,GO:0006879,GO:0006898,GO:0033572	Transferrin receptor protein 1	DIENC
HYPPUEv3G00000051104	196.117	-0.560804	0.169535	-3.3079	0.000939978	0.0826618	up in black	1.0827	LG03	NA	gene	8578967	8586189	NA	-	NA	ID=HYPPUEv3G00000051104;Name=CNN2;date_creation=2021-12-07;date_last_modified=2021-12-07;gene_id=HYPPUEv3G00000051104;owner=admin@local.host	CNN2	GO:0003779,GO:0005856,GO:0007010,GO:0005515	Calponin-2	DIENC
HYPPUEv3G00000059467	576.298	-0.497012	0.126153	-3.93975	8,15665425040827e-05	0.0204807	up in black	1.68865	LG03	NA	gene	16414536	16421464	NA	-	NA	ID=HYPPUEv3G00000059467;Name=EEF1D;date_creation=2021-12-07;date_last_modified=2021-12-07;gene_id=HYPPUEv3G00000059467;owner=admin@local.host	EEF1D	GO:0003746,GO:0006414	Elongation factor 1-delta	DIENC
HYPPUEv3G00000059999	96.8485	-1.17945	0.293249	-4.02202	5,77004238464346e-05	0.0183077	up in black	1.73737	LG03	NA	gene	17006240	17033565	NA	+	NA	ID=HYPPUEv3G00000059999;Name=COLEC12;date_creation=2021-12-07;date_last_modified=2021-12-07;gene_id=HYPPUEv3G00000059999;owner=admin@local.host	COLEC12	NA	Collectin-12	DIENC
HYPPUEv3G00000061876	31.1536	-1.29964	0.254274	-5.11119	3,20139591469768e-07	0.00122184	up in black	2.91298	LG03	NA	gene	18576115	18662566	NA	+	NA	ID=HYPPUEv3G00000061876;Name=COL11A1_0;date_creation=2021-12-07;date_last_modified=2021-12-07;gene_id=HYPPUEv3G00000061876;owner=admin@local.host	COL11A1_0	GO:0005201	Collagen alpha-1(XI) chain	DIENC
HYPPUEv3G00000072232	2568.16	-0.296693	0.0790257	-3.75438	0.00017377	0.0317538	up in black	1.4982	LG04	NA	gene	10502762	10504484	NA	+	NA	ID=HYPPUEv3G00000072232;Name=CCNG1;date_creation=2021-12-07;date_last_modified=2021-12-07;gene_id=HYPPUEv3G00000072232;owner=admin@local.host	CCNG1	GO:0051726	Cyclin-G1	DIENC
HYPPUEv3G00000078431	111.453	-0.943186	0.256205	-3.68137	0.000231982	0.038163	up in black	1.41836	LG04	NA	gene	17330512	17355332	NA	-	NA	ID=HYPPUEv3G00000078431;Name=ABCC5;date_creation=2021-12-07;date_last_modified=2021-12-07;gene_id=HYPPUEv3G00000078431;owner=admin@local.host	ABCC5	GO:0005524,GO:0005524,GO:0008514,GO:0015711,GO:0016021,GO:0042626,GO:0005524,GO:0016021,GO:0055085,GO:0140359	Multidrug resistance-associated protein 5	DIENC
HYPPUEv3G00000078567	25.5351	-1.40931	0.360081	-3.91388	9,08238856613845e-05	0.0222204	up in black	1.65325	LG04	NA	gene	17794006	17817634	NA	-	NA	ID=HYPPUEv3G00000078567;Name=SLC4A11_0;date_creation=2021-12-07;date_last_modified=2021-12-07;gene_id=HYPPUEv3G00000078567;owner=admin@local.host	SLC4A11_0	GO:0005452,GO:0006820,GO:0016020,GO:0006820,GO:0016021	Sodium bicarbonate transporter-like protein 11	DIENC
HYPPUEv3G00000080372	13.3492	-1.81658	0.492552	-3.68809	0.000225945	0.037822	up in black	1.42226	LG04	NA	gene	21248975	21249610	NA	+	NA	ID=HYPPUEv3G00000080372;Name=FGFBP1;date_creation=2021-12-07;date_last_modified=2021-12-07;gene_id=HYPPUEv3G00000080372;owner=admin@local.host	FGFBP1	NA	Fibroblast growth factor-binding protein 1	DIENC
HYPPUEv3G00000087925	47.3157	-1.26555	0.326652	-3.87432	0.000106925	0.0237137	up in black	1.625	LG05	NA	gene	7577479	7582522	NA	-	NA	ID=HYPPUEv3G00000087925;Name=CHADL_0;date_creation=2021-12-07;date_last_modified=2021-12-07;gene_id=HYPPUEv3G00000087925;owner=admin@local.host	CHADL_0	GO:0005515	Chondroadherin-like protein	DIENC
HYPPUEv3G00000088674	17.3127	-1.63814	0.489261	-3.34819	0.000813414	0.0764649	up in black	1.11654	LG05	NA	gene	8312932	8314805	NA	+	NA	ID=HYPPUEv3G00000088674;Name=HBAD;date_creation=2021-12-07;date_last_modified=2021-12-07;gene_id=HYPPUEv3G00000088674;owner=admin@local.host	HBAD	GO:0020037	Hemoglobin subunit alpha-D	DIENC
HYPPUEv3G00000093663	20.4881	-1.03297	0.301047	-3.43127	0.000600755	0.064979	up in black	1.18723	LG05	NA	gene	11667504	11672516	NA	+	NA	ID=HYPPUEv3G00000093663;Name=SULT1C1;date_creation=2021-12-07;date_last_modified=2021-12-07;gene_id=HYPPUEv3G00000093663;owner=admin@local.host	SULT1C1	GO:0008146	Sulfotransferase 1C1	DIENC
HYPPUEv3G00000095022	46.7187	-1.6312	0.323233	-5.04651	4,49943274722389e-07	0.00122661	up in black	2.91129	LG05	NA	gene	12698159	12700014	NA	+	NA	ID=HYPPUEv3G00000095022;Name=RBP4A;date_creation=2021-12-07;date_last_modified=2021-12-07;gene_id=HYPPUEv3G00000095022;owner=admin@local.host	RBP4A	GO:0005501,GO:0034632	Retinol-binding protein 4-A	DIENC
HYPPUEv3G00000101878	54.3838	-1.27589	0.291573	-4.3759	1,20931959770683e-05	0.00923098	up in black	2.03475	LG05	NA	gene	20370678	20382425	NA	+	NA	ID=HYPPUEv3G00000101878;Name=ADAM8_0;date_creation=2021-12-07;date_last_modified=2021-12-07;gene_id=HYPPUEv3G00000101878;owner=admin@local.host	ADAM8_0	GO:0004222,GO:0006508	Disintegrin and metalloproteinase domain-containing protein 8	DIENC
HYPPUEv3G00000102704	89.9732	-1.21459	0.352697	-3.44372	0.000573763	0.0636577	up in black	1.19615	LG06	NA	gene	100033	112314	NA	+	NA	ID=HYPPUEv3G00000102704;Name=RASGRP3;date_creation=2021-12-07;date_last_modified=2021-12-07;gene_id=HYPPUEv3G00000102704;owner=admin@local.host	RASGRP3	GO:0005085,GO:0007264,GO:0005096,GO:0007265,GO:0043087,GO:0005509	Ras guanyl-releasing protein 3	DIENC
HYPPUEv3G00000106125	48.5841	-1.06214	0.327243	-3.24573	0.00117148	0.0936372	up in black	1.02855	LG06	NA	gene	5496788	5515617	NA	-	NA	ID=HYPPUEv3G00000106125;Name=IKZF1;date_creation=2021-12-07;date_last_modified=2021-12-07;gene_id=HYPPUEv3G00000106125;owner=admin@local.host	IKZF1	NA	DNA-binding protein Ikaros	DIENC
HYPPUEv3G00000114576	16.8695	-2.02064	0.5605	-3.60506	0.000312084	0.0451174	up in black	1.34566	LG06	NA	gene	13549326	13569055	NA	+	NA	ID=HYPPUEv3G00000114576;Name=MYOF;date_creation=2021-12-07;date_last_modified=2021-12-07;gene_id=HYPPUEv3G00000114576;owner=admin@local.host	MYOF	GO:0007520,GO:0016021	Myoferlin	DIENC
HYPPUEv3G00000115936	155.054	-1.68438	0.333029	-5.05775	4,24239953530514e-07	0.00122661	up in black	2.91129	LG06	NA	gene	15305695	15327609	NA	+	NA	ID=HYPPUEv3G00000115936;Name=COL17A1_0;date_creation=2021-12-07;date_last_modified=2021-12-07;gene_id=HYPPUEv3G00000115936;owner=admin@local.host	COL17A1_0	NA	Collagen alpha-1(XVII) chain	DIENC
HYPPUEv3G00000129621	193.788	-1.33169	0.365779	-3.64069	0.00027191	0.0421858	up in black	1.37483	LG07	NA	gene	5100343	5103474	NA	+	NA	ID=HYPPUEv3G00000129621;Name=LIPO_0;date_creation=2021-12-07;date_last_modified=2021-12-07;gene_id=HYPPUEv3G00000129621;owner=admin@local.host	LIPO_0	GO:0036094	Lipocalin	DIENC
HYPPUEv3G00000131522	116.816	-1.17143	0.338488	-3.46077	0.000538633	0.0604631	up in black	1.21851	LG07	NA	gene	6083090	6092681	NA	-	NA	ID=HYPPUEv3G00000131522;Name=SLC47A1_4;date_creation=2021-12-07;date_last_modified=2021-12-07;gene_id=HYPPUEv3G00000131522;owner=admin@local.host	SLC47A1_4	GO:0015297,GO:0016020,GO:0042910,GO:0055085	Multidrug and toxin extrusion protein 1	DIENC
HYPPUEv3G00000133212	63.6323	-1.54931	0.353498	-4.38281	1,17160611389942e-05	0.00923098	up in black	2.03475	LG07	NA	gene	7891906	7896074	NA	+	NA	ID=HYPPUEv3G00000133212;Name=PCOLCE;date_creation=2021-12-07;date_last_modified=2021-12-07;gene_id=HYPPUEv3G00000133212;owner=admin@local.host	PCOLCE	NA	Procollagen C-endopeptidase enhancer 1	DIENC
HYPPUEv3G00000139621	113.222	-0.612054	0.14594	-4.19387	2,74237144274658e-05	0.0127063	up in black	1.89598	LG07	NA	gene	18057766	18100634	NA	-	NA	ID=HYPPUEv3G00000139621;Name=STK10;date_creation=2021-12-07;date_last_modified=2021-12-07;gene_id=HYPPUEv3G00000139621;owner=admin@local.host	STK10	GO:0004672,GO:0005524,GO:0006468,GO:0004674	Serine/threonine-protein kinase 10	DIENC
HYPPUEv3G00000148939	14.7409	-3.26439	0.812302	-4.01869	5,85215823790083e-05	0.0183077	up in black	1.73737	LG08	NA	gene	7251325	7252281	NA	+	NA	ID=HYPPUEv3G00000148939;Name=RTP3_1;date_creation=2021-12-07;date_last_modified=2021-12-07;gene_id=HYPPUEv3G00000148939;owner=admin@local.host	RTP3_1	NA	Receptor-transporting protein 3	DIENC
HYPPUEv3G00000151038	71.4156	-1.48349	0.424922	-3.49121	0.000480844	0.0562941	up in black	1.24954	LG08	NA	gene	9867166	9870800	NA	-	NA	ID=HYPPUEv3G00000151038;Name=NMRK2_2;date_creation=2021-12-07;date_last_modified=2021-12-07;gene_id=HYPPUEv3G00000151038;owner=admin@local.host	NMRK2_2	NA	Nicotinamide riboside kinase 2	DIENC
HYPPUEv3G00000152584	78.7324	-1.03292	0.257357	-4.01356	5,98103735328397e-05	0.0184091	up in black	1.73497	LG08	NA	gene	11401380	11402425	NA	+	NA	ID=HYPPUEv3G00000152584;Name=RPS27L;date_creation=2021-12-07;date_last_modified=2021-12-07;gene_id=HYPPUEv3G00000152584;owner=admin@local.host	RPS27L	GO:0003735,GO:0005840,GO:0006412	40S ribosomal protein S27-like	DIENC
HYPPUEv3G00000156797	116.886	-1.44516	0.398343	-3.62794	0.000285692	0.0436149	up in black	1.36037	LG08	NA	gene	15337699	15343014	NA	+	NA	ID=HYPPUEv3G00000156797;Name=IFI44L_0;date_creation=2021-12-07;date_last_modified=2021-12-07;gene_id=HYPPUEv3G00000156797;owner=admin@local.host	IFI44L_0	GO:0005525	Interferon-induced protein 44-like	DIENC
HYPPUEv3G00000176523	29.7001	-1.60221	0.462367	-3.46523	0.000529779	0.0601772	up in black	1.22057	LG09	NA	gene	10026939	10031216	NA	+	NA	ID=HYPPUEv3G00000176523;Name=FCRL5_1;date_creation=2021-12-07;date_last_modified=2021-12-07;gene_id=HYPPUEv3G00000176523;owner=admin@local.host	FCRL5_1	NA	Fc receptor-like protein 5	DIENC
HYPPUEv3G00000176940	746.283	-0.821924	0.232379	-3.537	0.000404698	0.0501484	up in black	1.29974	LG09	NA	gene	10260256	10263609	NA	+	NA	ID=HYPPUEv3G00000176940;Name=KRT13_6;date_creation=2021-12-07;date_last_modified=2022-04-13;description=krt94;gene_id=HYPPUEv3G00000176940;owner=melanie.heckwolf@uni-oldenburg.de,admin@local.host	KRT13_6	GO:0005198	Keratin, type I cytoskeletal 13	DIENC
HYPPUEv3G00000181410	96.431	-0.799664	0.223261	-3.58175	0.000341303	0.0468567	up in black	1.32923	LG09	NA	gene	14234987	14240222	NA	+	NA	ID=HYPPUEv3G00000181410;Name=BDH2;date_creation=2021-12-07;date_last_modified=2021-12-07;gene_id=HYPPUEv3G00000181410;owner=admin@local.host	BDH2	NA	3-hydroxybutyrate dehydrogenase type 2	DIENC
HYPPUEv3G00000181997	63.4506	-0.543268	0.166955	-3.25398	0.00113802	0.0920202	up in black	1.03612	LG09	NA	gene	15582129	15587663	NA	-	NA	ID=HYPPUEv3G00000181997;Name=RBM47;date_creation=2021-12-07;date_last_modified=2021-12-07;gene_id=HYPPUEv3G00000181997;owner=admin@local.host	RBM47	GO:0003723,GO:0003723,GO:0016554	RNA-binding protein 47	DIENC
HYPPUEv3G00000186102	222.126	-1.12093	0.271667	-4.12613	3,68920541214094e-05	0.0143192	up in black	1.84408	LG09	NA	gene	19844637	19852409	NA	-	NA	ID=HYPPUEv3G00000186102;Name=LYG;date_creation=2021-12-07;date_last_modified=2021-12-07;gene_id=HYPPUEv3G00000186102;owner=admin@local.host	LYG	NA	Lysozyme g	DIENC
HYPPUEv3G00000192914	6.84497	-2.23593	0.657151	-3.40246	0.00066783	0.0674296	up in black	1.17115	LG10	NA	gene	1098959	1100625	NA	-	NA	ID=HYPPUEv3G00000192914;Name=SOSTDC1;date_creation=2021-12-07;date_last_modified=2021-12-07;gene_id=HYPPUEv3G00000192914;owner=admin@local.host	SOSTDC1	GO:0005615	Sclerostin domain-containing protein 1	DIENC
HYPPUEv3G00000196300	248.971	-0.802702	0.208093	-3.85741	0.000114593	0.0242975	up in black	1.61444	LG10	NA	gene	6716205	6719510	NA	+	NA	ID=HYPPUEv3G00000196300;Name=GSTA_1;date_creation=2021-12-07;date_last_modified=2021-12-07;gene_id=HYPPUEv3G00000196300;owner=admin@local.host	GSTA_1	GO:0005515,GO:0006749	Glutathione S-transferase A	DIENC
HYPPUEv3G00000207057	258.527	-0.375903	0.110184	-3.4116	0.000645822	0.0669795	up in black	1.17406	LG10	NA	gene	19318017	19326229	NA	-	NA	ID=HYPPUEv3G00000207057;Name=AK2;date_creation=2021-12-07;date_last_modified=2021-12-07;gene_id=HYPPUEv3G00000207057;owner=admin@local.host	AK2	GO:0004017,GO:0005524,GO:0006139,GO:0019205	Adenylate kinase 2, mitochondrial	DIENC
HYPPUEv3G00000211250	17.3755	-1.56943	0.422267	-3.71666	0.000201871	0.0343955	up in black	1.4635	LG11	NA	gene	1489723	1495260	NA	+	NA	ID=HYPPUEv3G00000211250;Name=GRAP2;date_creation=2021-12-07;date_last_modified=2021-12-07;gene_id=HYPPUEv3G00000211250;owner=admin@local.host	GRAP2	GO:0005515	GRB2-related adaptor protein 2	DIENC
HYPPUEv3G00000211410	394.501	-0.522394	0.130854	-3.9922	6,54630112746257e-05	0.018691	up in black	1.72837	LG11	NA	gene	1649679	1654837	NA	-	NA	ID=HYPPUEv3G00000211410;Name=SLC25A39;date_creation=2021-12-07;date_last_modified=2021-12-07;gene_id=HYPPUEv3G00000211410;owner=admin@local.host	SLC25A39	GO:1990542	Solute carrier family 25 member 39	DIENC
HYPPUEv3G00000212281	20.4977	-2.34339	0.729402	-3.21276	0.00131468	0.0999526	up in black	1.00021	LG11	NA	gene	2329157	2332858	NA	+	NA	ID=HYPPUEv3G00000212281;Name=POL_11;date_creation=2021-12-07;date_last_modified=2021-12-07;gene_id=HYPPUEv3G00000212281;owner=admin@local.host	POL_11	GO:0015074	Retrovirus-related Pol polyprotein from transposon opus	DIENC
HYPPUEv3G00000215956	6072.22	-2.42775	0.560438	-4.33188	1,47843141990496e-05	0.0104492	up in black	1.98092	LG11	NA	gene	6496950	6513036	NA	-	NA	ID=HYPPUEv3G00000215956;Name=HBB1_1;date_creation=2021-12-07;date_last_modified=2021-12-07;gene_id=HYPPUEv3G00000215956;owner=admin@local.host	HBB1_1	GO:0020037	Hemoglobin subunit beta-A	DIENC
HYPPUEv3G00000215964	2382.73	-2.61174	0.641832	-4.06919	4,71761348532865e-05	0.0165272	up in black	1.7818	LG11	NA	gene	6513755	6514414	NA	+	NA	ID=HYPPUEv3G00000215964;Name=HBAB;date_creation=2021-12-07;date_last_modified=2021-12-07;gene_id=HYPPUEv3G00000215964;owner=admin@local.host	HBAB	GO:0020037	Hemoglobin subunit alpha-B	DIENC
HYPPUEv3G00000222347	63.115	-1.66297	0.296875	-5.60157	2,12418341509741e-08	0.000135119	up in black	3.86928	LG11	NA	gene	11883662	11890582	NA	+	NA	ID=HYPPUEv3G00000222347;Name=IL6ST;date_creation=2021-12-07;date_last_modified=2021-12-07;gene_id=HYPPUEv3G00000222347;owner=admin@local.host	IL6ST	GO:0005515	Interleukin-6 receptor subunit beta	DIENC
HYPPUEv3G00000222425	15.9818	-2.44632	0.63186	-3.87163	0.000108111	0.0237137	up in black	1.625	LG11	NA	gene	11913600	11917206	NA	+	NA	ID=HYPPUEv3G00000222425;Name=DHPS;date_creation=2021-12-07;date_last_modified=2021-12-07;gene_id=HYPPUEv3G00000222425;owner=admin@local.host	DHPS	GO:0008612	Deoxyhypusine synthase	DIENC
HYPPUEv3G00000223081	80.2809	-2.90521	0.753839	-3.85389	0.000116258	0.0243797	up in black	1.61297	LG11	NA	gene	12775290	12778949	NA	-	NA	ID=HYPPUEv3G00000223081;Name=HVCM;date_creation=2021-12-07;date_last_modified=2021-12-07;gene_id=HYPPUEv3G00000223081;owner=admin@local.host	HVCM	NA	Ig heavy chain C region, membrane-bound form	DIENC
HYPPUEv3G00000223125	13.7592	-4.32175	1.1305	-3.82287	0.000131907	0.0267497	up in black	1.57268	LG11	NA	gene	12807674	12813510	NA	-	NA	ID=HYPPUEv3G00000223125;Name=IGHV3-7_2;date_creation=2021-12-07;date_last_modified=2021-12-07;gene_id=HYPPUEv3G00000223125;owner=admin@local.host	IGHV3-7_2	NA	Immunoglobulin heavy variable 3-7	DIENC
HYPPUEv3G00000232882	40.9769	-1.36959	0.351972	-3.89119	9,97537810016447e-05	0.0234286	up in black	1.63025	LG12	NA	gene	823335	831347	NA	-	NA	ID=HYPPUEv3G00000232882;Name=DNASE1L3_0;date_creation=2021-12-07;date_last_modified=2021-12-07;gene_id=HYPPUEv3G00000232882;owner=admin@local.host	DNASE1L3_0	GO:0003824	Deoxyribonuclease gamma	DIENC
HYPPUEv3G00000232916	1238.4	-0.379068	0.0726552	-5.21735	1,81502332268063e-07	0.000865902	up in black	3.06253	LG12	NA	gene	837531	908284	NA	+	NA	ID=HYPPUEv3G00000232916;Name=FLNA;date_creation=2021-12-07;date_last_modified=2021-12-07;gene_id=HYPPUEv3G00000232916;owner=admin@local.host	FLNA	GO:0005515,GO:0030036,GO:0051015	Filamin-A	DIENC
HYPPUEv3G00000236216	1686.77	-0.405606	0.108003	-3.7555	0.000172996	0.0317538	up in black	1.4982	LG12	NA	gene	5021435	5027573	NA	-	NA	ID=HYPPUEv3G00000236216;Name=KRT8_1;date_creation=2021-12-07;date_last_modified=2021-12-07;gene_id=HYPPUEv3G00000236216;owner=admin@local.host	KRT8_1	NA	Keratin, type II cytoskeletal 8	DIENC
HYPPUEv3G00000236234	397.538	-0.385343	0.119074	-3.23617	0.00121147	0.095531	up in black	1.01986	LG12	NA	gene	5068041	5073828	NA	+	NA	ID=HYPPUEv3G00000236234;Name=KRT18_0;date_creation=2021-12-07;date_last_modified=2022-04-13;description=krt18a;gene_id=HYPPUEv3G00000236234;owner=melanie.heckwolf@uni-oldenburg.de,admin@local.host	KRT18_0	GO:0005198	Keratin, type I cytoskeletal 18	DIENC
HYPPUEv3G00000238568	24.8602	-1.28082	0.302557	-4.23333	2,3025760956855e-05	0.0122056	up in black	1.91344	LG12	NA	gene	7704326	7713168	NA	-	NA	ID=HYPPUEv3G00000238568;Name=ARHGEF6_1;date_creation=2021-12-07;date_last_modified=2021-12-07;gene_id=HYPPUEv3G00000238568;owner=admin@local.host	ARHGEF6_1	NA	Rho guanine nucleotide exchange factor 6	DIENC
HYPPUEv3G00000245507	20.2628	-1.44934	0.410377	-3.53173	0.000412848	0.0505025	up in black	1.29669	LG12	NA	gene	13964565	13968843	NA	-	NA	ID=HYPPUEv3G00000245507;Name=IRF4;date_creation=2021-12-07;date_last_modified=2021-12-07;gene_id=HYPPUEv3G00000245507;owner=admin@local.host	IRF4	GO:0000976,GO:0003700,GO:0006355	Interferon regulatory factor 4	DIENC
HYPPUEv3G00000247025	27.9919	-1.32607	0.343023	-3.86585	0.000110704	0.0238245	up in black	1.62298	LG12	NA	gene	15181386	15182819	NA	+	NA	ID=HYPPUEv3G00000247025;Name=OGN;date_creation=2021-12-07;date_last_modified=2021-12-07;gene_id=HYPPUEv3G00000247025;owner=admin@local.host	OGN	GO:0005515	Mimecan	DIENC
HYPPUEv3G00000251214	22.7254	-1.92082	0.503383	-3.81583	0.000135727	0.0268778	up in black	1.57061	LG12	NA	gene	19415933	19419731	NA	+	NA	ID=HYPPUEv3G00000251214;Name=TRAF3IP3;date_creation=2021-12-07;date_last_modified=2021-12-07;gene_id=HYPPUEv3G00000251214;owner=admin@local.host	TRAF3IP3	NA	TRAF3-interacting JNK-activating modulator	DIENC
HYPPUEv3G00000252721	360.786	-1.64337	0.421175	-3.90188	9,54488182460593e-05	0.0227681	up in black	1.64267	LG12	NA	gene	21024574	21031274	NA	+	NA	ID=HYPPUEv3G00000252721;Name=ALAS2;date_creation=2021-12-07;date_last_modified=2021-12-07;gene_id=HYPPUEv3G00000252721;owner=admin@local.host	ALAS2	GO:0003870,GO:0005759,GO:0006778,GO:0030170,GO:0009058,GO:0030170	5-aminolevulinate synthase, erythroid-specific, mitochondrial	DIENC
HYPPUEv3G00000253568	19.7893	-1.42219	0.393386	-3.61525	0.000300057	0.044046	up in black	1.35609	LG12	NA	gene	22065572	22068269	NA	+	NA	ID=HYPPUEv3G00000253568;Name=NFE2;date_creation=2021-12-07;date_last_modified=2021-12-07;gene_id=HYPPUEv3G00000253568;owner=admin@local.host	NFE2	GO:0003677,GO:0006355,GO:0003700,GO:0006357	Transcription factor NF-E2 45 kDa subunit	DIENC
HYPPUEv3G00000260974	35.4082	-1.96611	0.305522	-6.43524	1,23278182440763e-10	2,35251755551708e-06	up in black	5.62847	LG13	NA	gene	4463514	4475094	NA	-	NA	ID=HYPPUEv3G00000260974;Name=CDCA2;date_creation=2021-12-07;date_last_modified=2021-12-07;gene_id=HYPPUEv3G00000260974;owner=admin@local.host	CDCA2	GO:0035307,GO:0051301	Cell division cycle-associated protein 2	DIENC
HYPPUEv3G00000264476	60.2572	-0.781503	0.203441	-3.84142	0.000122323	0.0253727	up in black	1.59563	LG13	NA	gene	8810755	8817771	NA	-	NA	ID=HYPPUEv3G00000264476;Name=PLAT;date_creation=2021-12-07;date_last_modified=2021-12-07;gene_id=HYPPUEv3G00000264476;owner=admin@local.host	PLAT	GO:0004252,GO:0006508,GO:0004252,GO:0014909,GO:0031639	Tissue-type plasminogen activator	DIENC
HYPPUEv3G00000264765	48.8826	-1.42185	0.417877	-3.40255	0.000667614	0.0674296	up in black	1.17115	LG13	NA	gene	8897706	8898326	NA	-	NA	ID=HYPPUEv3G00000264765;Name=GP1BB;date_creation=2021-12-07;date_last_modified=2021-12-07;gene_id=HYPPUEv3G00000264765;owner=admin@local.host	GP1BB	NA	Platelet glycoprotein Ib beta chain	DIENC
HYPPUEv3G00000266671	398.926	-1.53608	0.443272	-3.46532	0.000529602	0.0601772	up in black	1.22057	LG13	NA	gene	11034773	11041272	NA	+	NA	ID=HYPPUEv3G00000266671;Name=C7_0;date_creation=2021-12-07;date_last_modified=2021-12-07;gene_id=HYPPUEv3G00000266671;owner=admin@local.host	C7_0	GO:0005515,GO:0005579,GO:0006956	Complement component C7	DIENC
HYPPUEv3G00000269037	71.8398	-1.00865	0.294011	-3.43065	0.00060213	0.064979	up in black	1.18723	LG13	NA	gene	14166371	14167359	NA	+	NA	ID=HYPPUEv3G00000269037;Name=RFESD_1;date_creation=2021-12-07;date_last_modified=2021-12-07;gene_id=HYPPUEv3G00000269037;owner=admin@local.host	RFESD_1	GO:0051537	Rieske domain-containing protein	DIENC
HYPPUEv3G00000269117	229.84	-0.433226	0.103409	-4.18943	2,79654581346967e-05	0.0127063	up in black	1.89598	LG13	NA	gene	14193162	14198097	NA	+	NA	ID=HYPPUEv3G00000269117;Name=MTHFD2;date_creation=2021-12-07;date_last_modified=2021-12-07;gene_id=HYPPUEv3G00000269117;owner=admin@local.host	MTHFD2	GO:0004488	Bifunctional methylenetetrahydrofolate dehydrogenase/cyclohydrolase, mitochondrial	DIENC
HYPPUEv3G00000270988	154.217	-0.452023	0.128931	-3.50593	0.000455009	0.0545605	up in black	1.26312	LG13	NA	gene	15279288	15284809	NA	-	NA	ID=HYPPUEv3G00000270988;Name=ANKRD13A;date_creation=2021-12-07;date_last_modified=2021-12-07;gene_id=HYPPUEv3G00000270988;owner=admin@local.host	ANKRD13A	GO:0005515	Ankyrin repeat domain-containing protein 13A	DIENC
HYPPUEv3G00000275426	19.0282	-2.11466	0.501351	-4.21793	2,46550729341782e-05	0.0123814	up in black	1.90723	LG13	NA	gene	19262887	19271435	NA	+	NA	ID=HYPPUEv3G00000275426;Name=ADRB4C;date_creation=2021-12-07;date_last_modified=2021-12-07;gene_id=HYPPUEv3G00000275426;owner=admin@local.host	ADRB4C	GO:0004930,GO:0007186,GO:0016021	Beta-4C adrenergic receptor	DIENC
HYPPUEv3G00000290860	23.8181	-1.91885	0.53195	-3.6072	0.000309519	0.0450882	up in black	1.34594	LG14	NA	gene	11620116	11630978	NA	-	NA	ID=HYPPUEv3G00000290860;Name=NT5C2_2;date_creation=2021-12-07;date_last_modified=2021-12-07;gene_id=HYPPUEv3G00000290860;owner=admin@local.host	NT5C2_2	NA	Cytosolic purine 5'-nucleotidase	DIENC
HYPPUEv3G00000291649	17.8965	-1.20779	0.366038	-3.29962	0.000968163	0.0832227	up in black	1.07976	LG14	NA	gene	12047677	12054229	NA	+	NA	ID=HYPPUEv3G00000291649;Name=GGT5_1;date_creation=2021-12-07;date_last_modified=2021-12-07;gene_id=HYPPUEv3G00000291649;owner=admin@local.host	GGT5_1	GO:0006751,GO:0036374	Glutathione hydrolase 5 proenzyme	DIENC
HYPPUEv3G00000294289	24.5014	-0.939434	0.282243	-3.32846	0.000873287	0.0796614	up in black	1.09875	LG14	NA	gene	15123941	15130112	NA	-	NA	ID=HYPPUEv3G00000294289;Name=FAM78A;date_creation=2021-12-07;date_last_modified=2021-12-07;gene_id=HYPPUEv3G00000294289;owner=admin@local.host	FAM78A	NA	Protein FAM78A	DIENC
HYPPUEv3G00000298266	925.29	-0.258144	0.0758644	-3.4027	0.000667229	0.0674296	up in black	1.17115	LG14	NA	gene	19121571	19123756	NA	-	NA	ID=HYPPUEv3G00000298266;Name=NSA2_1;date_creation=2021-12-07;date_last_modified=2021-12-07;gene_id=HYPPUEv3G00000298266;owner=admin@local.host	NSA2_1	NA	Ribosome biogenesis protein NSA2 homolog	DIENC
HYPPUEv3G00000305314	6.79939	-2.25539	0.569475	-3.96047	7,48032981251041e-05	0.019826	up in black	1.70277	LG15	NA	gene	3329328	3330966	NA	+	NA	ID=HYPPUEv3G00000305314;Name=SIX1B_1;date_creation=2021-12-07;date_last_modified=2021-12-07;gene_id=HYPPUEv3G00000305314;owner=admin@local.host	SIX1B_1	GO:0000976,GO:0003700,GO:0045892,GO:0003677	Homeobox protein six1b	DIENC
HYPPUEv3G00000305616	27.3636	-1.17542	0.340184	-3.45525	0.000549773	0.0613527	up in black	1.21217	LG15	NA	gene	3503108	3507796	NA	+	NA	ID=HYPPUEv3G00000305616;Name=TACC3;date_creation=2021-12-07;date_last_modified=2021-12-07;gene_id=HYPPUEv3G00000305616;owner=admin@local.host	TACC3	GO:0007052	Transforming acidic coiled-coil-containing protein 3	DIENC
HYPPUEv3G00000311124	18.6976	-1.18772	0.323501	-3.67144	0.000241183	0.0390042	up in black	1.40889	LG15	NA	gene	9447685	9464476	NA	-	NA	ID=HYPPUEv3G00000311124;Name=CLDN11;date_creation=2021-12-07;date_last_modified=2021-12-07;gene_id=HYPPUEv3G00000311124;owner=admin@local.host	CLDN11	GO:0005198,GO:0005923,GO:0016021	Claudin-11	DIENC
HYPPUEv3G00000317312	82.8476	-1.39805	0.366537	-3.81421	0.000136621	0.0268778	up in black	1.57061	LG15	NA	gene	14728262	14782499	NA	-	NA	ID=HYPPUEv3G00000317312;Name=COL12A1;date_creation=2021-12-07;date_last_modified=2021-12-07;gene_id=HYPPUEv3G00000317312;owner=admin@local.host	COL12A1	GO:0005515	Collagen alpha-1(XII) chain	DIENC
HYPPUEv3G00000319090	36.1352	-1.60426	0.488115	-3.28664	0.0010139	0.0856809	up in black	1.06712	LG15	NA	gene	16634146	16645826	NA	-	NA	ID=HYPPUEv3G00000319090;Name=ADH1_0;date_creation=2021-12-07;date_last_modified=2021-12-07;gene_id=HYPPUEv3G00000319090;owner=admin@local.host	ADH1_0	NA	Alcohol dehydrogenase 1	DIENC
HYPPUEv3G00000323021	87.8971	-1.32423	0.332107	-3.98735	6,68160727101017e-05	0.018691	up in black	1.72837	LG15	NA	gene	21247428	21252855	NA	+	NA	ID=HYPPUEv3G00000323021;Name=AT5G56560;date_creation=2021-12-07;date_last_modified=2021-12-07;gene_id=HYPPUEv3G00000323021;owner=admin@local.host	AT5G56560	NA	Putative FBD-associated F-box protein At5g56560	DIENC
HYPPUEv3G00000325653	24.2592	-1.4581	0.317978	-4.58553	4,52831694225145e-06	0.0051046	up in black	2.29204	LG16	NA	gene	4094557	4097702	NA	-	NA	ID=HYPPUEv3G00000325653;Name=VSTM1;date_creation=2021-12-07;date_last_modified=2021-12-07;gene_id=HYPPUEv3G00000325653;owner=admin@local.host	VSTM1	NA	V-set and transmembrane domain-containing protein 1	DIENC
HYPPUEv3G00000337451	17.927	-2.00807	0.57915	-3.46727	0.000525767	0.0601772	up in black	1.22057	LG16	NA	gene	17453347	17454294	NA	+	NA	ID=HYPPUEv3G00000337451;Name=EVM prediction LG16.667;date_creation=2021-12-07;date_last_modified=2021-12-07;gene_id=HYPPUEv3G00000337451;owner=admin@local.host	EVM prediction LG16.667	GO:0034121	NA	DIENC
HYPPUEv3G00000343944	74.9271	-1.73118	0.50795	-3.40817	0.000654012	0.0674296	up in black	1.17115	LG16	NA	gene	23659296	23668636	NA	-	NA	ID=HYPPUEv3G00000343944;Name=EVM prediction LG16.935;date_creation=2021-12-07;date_last_modified=2021-12-07;gene_id=HYPPUEv3G00000343944;owner=admin@local.host	EVM prediction LG16.935	NA	NA	DIENC
HYPPUEv3G00000344805	769.667	-0.414331	0.0903736	-4.58465	4,54741202505765e-06	0.0051046	up in black	2.29204	LG16	NA	gene	24676232	24686501	NA	+	NA	ID=HYPPUEv3G00000344805;Name=EVM prediction LG16.992;date_creation=2021-12-07;date_last_modified=2021-12-07;gene_id=HYPPUEv3G00000344805;owner=admin@local.host	EVM prediction LG16.992	NA	NA	DIENC
HYPPUEv3G00000345990	152.637	-0.958883	0.28828	-3.32622	0.000880336	0.0796614	up in black	1.09875	LG17	NA	gene	2234465	2237936	NA	-	NA	ID=HYPPUEv3G00000345990;Name=EVM prediction LG17.77;date_creation=2021-12-07;date_last_modified=2021-12-07;gene_id=HYPPUEv3G00000345990;owner=admin@local.host	EVM prediction LG17.77	NA	NA	DIENC
HYPPUEv3G00000346672	589.69	-0.709032	0.198283	-3.57585	0.000349088	0.0475832	up in black	1.32255	LG17	NA	gene	2773329	2820731	NA	-	NA	ID=HYPPUEv3G00000346672;Name=EVM prediction LG17.115;date_creation=2021-12-07;date_last_modified=2021-12-07;gene_id=HYPPUEv3G00000346672;owner=admin@local.host	EVM prediction LG17.115	GO:0005540,GO:0007155	NA	DIENC
HYPPUEv3G00000347913	120.365	-0.855923	0.202654	-4.22357	2,40463704070064e-05	0.0123814	up in black	1.90723	LG17	NA	gene	4410596	4438623	NA	+	NA	ID=HYPPUEv3G00000347913;Name=EVM prediction LG17.183;date_creation=2021-12-07;date_last_modified=2021-12-07;gene_id=HYPPUEv3G00000347913;owner=admin@local.host	EVM prediction LG17.183	GO:0004222,GO:0006508,GO:0006508	NA	DIENC
HYPPUEv3G00000348280	52.7164	-1.3854	0.316236	-4.38091	1,18185881593715e-05	0.00923098	up in black	2.03475	LG17	NA	gene	4742517	4751329	NA	-	NA	ID=HYPPUEv3G00000348280;Name=EVM prediction LG17.197;date_creation=2021-12-07;date_last_modified=2021-12-07;gene_id=HYPPUEv3G00000348280;owner=admin@local.host	EVM prediction LG17.197	NA	NA	DIENC
HYPPUEv3G00000348546	172.24	-0.585768	0.174134	-3.36388	0.000768537	0.0741291	up in black	1.13001	LG17	NA	gene	5168167	5173494	NA	+	NA	ID=HYPPUEv3G00000348546;Name=EVM prediction LG17.207;date_creation=2021-12-07;date_last_modified=2021-12-07;gene_id=HYPPUEv3G00000348546;owner=admin@local.host	EVM prediction LG17.207	NA	NA	DIENC
HYPPUEv3G00000350540	53.1111	-2.01857	0.4892	-4.12628	3,68677402758237e-05	0.0143192	up in black	1.84408	LG17	NA	gene	8196131	8198834	NA	+	NA	ID=HYPPUEv3G00000350540;Name=EVM prediction LG17.308;date_creation=2021-12-07;date_last_modified=2021-12-07;gene_id=HYPPUEv3G00000350540;owner=admin@local.host	EVM prediction LG17.308	GO:0005525,GO:0005874,GO:0007017	NA	DIENC
HYPPUEv3G00000354806	189.255	-0.854692	0.251579	-3.3973	0.000680531	0.0681842	up in black	1.16632	LG17	NA	gene	12692604	12694226	NA	-	NA	ID=HYPPUEv3G00000354806;Name=EVM prediction LG17.515;date_creation=2021-12-07;date_last_modified=2021-12-07;gene_id=HYPPUEv3G00000354806;owner=admin@local.host	EVM prediction LG17.515	GO:0004602,GO:0006979	NA	DIENC
HYPPUEv3G00000357554	31.4252	-1.58712	0.48749	-3.25571	0.0011311	0.0918505	up in black	1.03692	LG17	NA	gene	14357790	14378834	NA	-	NA	ID=HYPPUEv3G00000357554;Name=EVM prediction LG17.637;date_creation=2021-12-07;date_last_modified=2021-12-07;gene_id=HYPPUEv3G00000357554;owner=admin@local.host	EVM prediction LG17.637	GO:0016021	NA	DIENC
HYPPUEv3G00000359420	19.3886	-1.34149	0.370864	-3.6172	0.000297805	0.044046	up in black	1.35609	LG17	NA	gene	15498392	15505588	NA	-	NA	ID=HYPPUEv3G00000359420;Name=EVM prediction LG17.724;date_creation=2021-12-07;date_last_modified=2021-12-07;gene_id=HYPPUEv3G00000359420;owner=admin@local.host	EVM prediction LG17.724	GO:0035091	NA	DIENC
HYPPUEv3G00000366263	76.1447	-1.60384	0.406258	-3.94785	7,88577652414572e-05	0.0203335	up in black	1.69179	LG17	NA	gene	22524105	22526585	NA	-	NA	ID=HYPPUEv3G00000366263;Name=EVM prediction LG17.1041;date_creation=2021-12-07;date_last_modified=2021-12-07;gene_id=HYPPUEv3G00000366263;owner=admin@local.host	EVM prediction LG17.1041	GO:0003700,GO:0006357,GO:0006355,GO:0043565	NA	DIENC
HYPPUEv3G00000367726	765.565	-0.279356	0.0866764	-3.22298	0.00126864	0.0984123	up in black	1.00695	LG17	NA	gene	24901984	24913635	NA	-	NA	ID=HYPPUEv3G00000367726;Name=EVM prediction LG17.1108;date_creation=2021-12-07;date_last_modified=2021-12-07;gene_id=HYPPUEv3G00000367726;owner=admin@local.host	EVM prediction LG17.1108	GO:0016491,GO:0045454,GO:0097573	NA	DIENC
HYPPUEv3G00000371352	34.1903	-0.780962	0.238613	-3.27293	0.0010644	0.0883131	up in black	1.05398	LG18	NA	gene	1511086	1515701	NA	+	NA	ID=HYPPUEv3G00000371352;Name=EVM prediction LG18.83;date_creation=2021-12-07;date_last_modified=2021-12-07;gene_id=HYPPUEv3G00000371352;owner=admin@local.host	EVM prediction LG18.83	GO:0005737,GO:0045765	NA	DIENC
HYPPUEv3G00000376215	120.667	-1.53355	0.37396	-4.10084	4,11644272196971e-05	0.0151066	up in black	1.82083	LG18	NA	gene	6778232	6786622	NA	-	NA	ID=HYPPUEv3G00000376215;Name=EVM prediction LG18.300;date_creation=2021-12-07;date_last_modified=2021-12-07;gene_id=HYPPUEv3G00000376215;owner=admin@local.host	EVM prediction LG18.300	GO:0008519,GO:0016020,GO:0072488	NA	DIENC
HYPPUEv3G00000380739	362.744	-0.74791	0.209559	-3.56898	0.000358379	0.0478248	up in black	1.32035	LG18	NA	gene	11370157	11373631	NA	-	NA	ID=HYPPUEv3G00000380739;Name=EVM prediction LG18.513;date_creation=2021-12-07;date_last_modified=2021-12-07;gene_id=HYPPUEv3G00000380739;owner=admin@local.host	EVM prediction LG18.513	NA	NA	DIENC
HYPPUEv3G00000385869	31.7295	-0.817636	0.238575	-3.42717	0.000609917	0.064979	up in black	1.18723	LG18	NA	gene	18395248	18395955	NA	+	NA	ID=HYPPUEv3G00000385869;Name=EVM prediction LG18.779;date_creation=2021-12-07;date_last_modified=2021-12-07;gene_id=HYPPUEv3G00000385869;owner=admin@local.host	EVM prediction LG18.779	GO:0005243,GO:0005921,GO:0007154,GO:0007601,GO:0005922,GO:0007154	NA	DIENC
HYPPUEv3G00000386319	50.3828	-1.0655	0.227482	-4.68387	2,81507678418333e-06	0.00488365	up in black	2.31126	LG18	NA	gene	18857363	18890887	NA	-	NA	ID=HYPPUEv3G00000386319;Name=EVM prediction LG18.802;date_creation=2021-12-07;date_last_modified=2021-12-07;gene_id=HYPPUEv3G00000386319;owner=admin@local.host	EVM prediction LG18.802	GO:0005887,GO:0015173,GO:0015349,GO:0055085,GO:0022857,GO:0055085	NA	DIENC
HYPPUEv3G00000388395	115.983	-1.08208	0.270791	-3.996	6,44215051850175e-05	0.018691	up in black	1.72837	LG19	NA	gene	1498941	1520881	NA	+	NA	ID=HYPPUEv3G00000388395;Name=EVM prediction LG19.90;date_creation=2021-12-07;date_last_modified=2021-12-07;gene_id=HYPPUEv3G00000388395;owner=admin@local.host	EVM prediction LG19.90	GO:0003876,GO:0032264,GO:0005179,GO:0005576	NA	DIENC
HYPPUEv3G00000393020	106.243	-0.879167	0.247801	-3.54788	0.000388348	0.0490785	up in black	1.30911	LG19	NA	gene	7298117	7308121	NA	-	NA	ID=HYPPUEv3G00000393020;Name=EVM prediction LG19.323;date_creation=2021-12-07;date_last_modified=2021-12-07;gene_id=HYPPUEv3G00000393020;owner=admin@local.host	EVM prediction LG19.323	NA	NA	DIENC
HYPPUEv3G00000397438	29.569	-0.917873	0.278318	-3.29793	0.000973999	0.083349	up in black	1.0791	LG19	NA	gene	12167825	12171213	NA	+	NA	ID=HYPPUEv3G00000397438;Name=EVM prediction LG19.523;date_creation=2021-12-07;date_last_modified=2021-12-07;gene_id=HYPPUEv3G00000397438;owner=admin@local.host	EVM prediction LG19.523	GO:0004672,GO:0006468,GO:0042981	NA	DIENC
HYPPUEv3G00000403842	44.446	-0.744307	0.223903	-3.32424	0.000886597	0.0796614	up in black	1.09875	LG19	NA	gene	16878023	16878652	NA	-	NA	ID=HYPPUEv3G00000403842;Name=EVM prediction LG19.787;date_creation=2021-12-07;date_last_modified=2021-12-07;gene_id=HYPPUEv3G00000403842;owner=admin@local.host	EVM prediction LG19.787	NA	NA	DIENC
HYPPUEv3G00000405373	71.05	-1.20071	0.342727	-3.50339	0.00045938	0.0545605	up in black	1.26312	LG19	NA	gene	18172902	18182908	NA	+	NA	ID=HYPPUEv3G00000405373;Name=EVM prediction LG19.846;date_creation=2021-12-07;date_last_modified=2021-12-07;gene_id=HYPPUEv3G00000405373;owner=admin@local.host	EVM prediction LG19.846	NA	NA	DIENC
HYPPUEv3G00000409822	81.424	-0.831265	0.258243	-3.21892	0.00128672	0.0990102	up in black	1.00432	LG19	NA	gene	22981497	23013602	NA	-	NA	ID=HYPPUEv3G00000409822;Name=EVM prediction LG19.1078;date_creation=2021-12-07;date_last_modified=2021-12-07;gene_id=HYPPUEv3G00000409822;owner=admin@local.host	EVM prediction LG19.1078	GO:0005515	NA	DIENC
HYPPUEv3G00000412367	9.28393	-1.98935	0.582166	-3.41716	0.000632791	0.0659866	up in black	1.18054	LG19	NA	gene	25974282	25981739	NA	+	NA	ID=HYPPUEv3G00000412367;Name=EVM prediction LG19.1184;date_creation=2021-12-07;date_last_modified=2021-12-07;gene_id=HYPPUEv3G00000412367;owner=admin@local.host	EVM prediction LG19.1184	GO:0022857,GO:0055085	NA	DIENC
HYPPUEv3G00000412838	9.35511	-2.30267	0.626343	-3.67638	0.000236565	0.0385843	up in black	1.41359	LG19	NA	gene	26380099	26402197	NA	+	NA	ID=HYPPUEv3G00000412838;Name=EVM prediction LG19.1210;date_creation=2021-12-07;date_last_modified=2021-12-07;gene_id=HYPPUEv3G00000412838;owner=admin@local.host	EVM prediction LG19.1210	GO:0008237,GO:0008270	NA	DIENC
HYPPUEv3G00000413561	169.864	-0.58726	0.159484	-3.68226	0.000231179	0.038163	up in black	1.41836	LG19	NA	gene	27010188	27020079	NA	+	NA	ID=HYPPUEv3G00000413561;Name=EVM prediction LG19.1245;date_creation=2021-12-07;date_last_modified=2021-12-07;gene_id=HYPPUEv3G00000413561;owner=admin@local.host	EVM prediction LG19.1245	GO:0001518,GO:0005248,GO:0006814,GO:0005216,GO:0006811,GO:0016020,GO:0055085,GO:0005261,GO:0005886	NA	DIENC
HYPPUEv3G00000418582	190.227	-0.694963	0.142229	-4.88624	1,02781802856476e-06	0.00196139	up in black	2.70744	LG20	NA	gene	8095022	8108909	NA	-	NA	ID=HYPPUEv3G00000418582;Name=EVM prediction LG20.230;date_creation=2021-12-07;date_last_modified=2021-12-07;gene_id=HYPPUEv3G00000418582;owner=admin@local.host	EVM prediction LG20.230	GO:0016021	NA	DIENC
HYPPUEv3G00000421251	6.61069	-2.38008	0.700737	-3.39653	0.000682449	0.0681842	up in black	1.16632	LG20	NA	gene	11652927	11654737	NA	+	NA	ID=HYPPUEv3G00000421251;Name=EVM prediction LG20.377;date_creation=2021-12-07;date_last_modified=2021-12-07;gene_id=HYPPUEv3G00000421251;owner=admin@local.host	EVM prediction LG20.377	NA	NA	DIENC
HYPPUEv3G00000421704	93.0943	-0.614633	0.187042	-3.28606	0.00101599	0.0856809	up in black	1.06712	LG20	NA	gene	11967822	11973673	NA	+	NA	ID=HYPPUEv3G00000421704;Name=EVM prediction LG20.396;date_creation=2021-12-07;date_last_modified=2021-12-07;gene_id=HYPPUEv3G00000421704;owner=admin@local.host	EVM prediction LG20.396	GO:0016020,GO:0043269,GO:0099106	NA	DIENC
HYPPUEv3G00000430836	29.0821	-3.14432	0.641252	-4.9034	9,41924340005364e-07	0.00196139	up in black	2.70744	LG20	NA	gene	17768571	17771481	NA	+	NA	ID=HYPPUEv3G00000430836;Name=EVM prediction LG20.824;date_creation=2021-12-07;date_last_modified=2021-12-07;gene_id=HYPPUEv3G00000430836;owner=admin@local.host	EVM prediction LG20.824	GO:0019815,GO:0050853	NA	DIENC
HYPPUEv3G00000434204	50.1489	-1.37707	0.407618	-3.37832	0.000729298	0.0717381	up in black	1.14425	LG20	NA	gene	21853242	21859516	NA	-	NA	ID=HYPPUEv3G00000434204;Name=EVM prediction LG20.1025;date_creation=2021-12-07;date_last_modified=2021-12-07;gene_id=HYPPUEv3G00000434204;owner=admin@local.host	EVM prediction LG20.1025	GO:0004531,GO:0006259	NA	DIENC
HYPPUEv3G00000435190	250.959	-0.53844	0.163034	-3.30262	0.000957872	0.0832227	up in black	1.07976	LG20	NA	gene	23299315	23305048	NA	-	NA	ID=HYPPUEv3G00000435190;Name=EVM prediction LG20.1081;date_creation=2021-12-07;date_last_modified=2021-12-07;gene_id=HYPPUEv3G00000435190;owner=admin@local.host	EVM prediction LG20.1081	GO:0005515	NA	DIENC
HYPPUEv3G00000435310	22.7055	-1.52281	0.391759	-3.88711	0.000101445	0.0234286	up in black	1.63025	LG20	NA	gene	23430801	23450724	NA	-	NA	ID=HYPPUEv3G00000435310;Name=EVM prediction LG20.1088;date_creation=2021-12-07;date_last_modified=2021-12-07;gene_id=HYPPUEv3G00000435310;owner=admin@local.host	EVM prediction LG20.1088	NA	NA	DIENC
HYPPUEv3G00000436583	401.191	-0.623696	0.17549	-3.55402	0.000379394	0.0487744	up in black	1.31181	LG20	NA	gene	24877185	24883670	NA	-	NA	ID=HYPPUEv3G00000436583;Name=EVM prediction LG20.1167;date_creation=2021-12-07;date_last_modified=2021-12-07;gene_id=HYPPUEv3G00000436583;owner=admin@local.host	EVM prediction LG20.1167	GO:0008430	NA	DIENC
HYPPUEv3G00000437187	19.4291	-1.40776	0.395132	-3.56277	0.000366966	0.0486306	up in black	1.31309	LG21	NA	gene	1707039	1720910	NA	-	NA	ID=HYPPUEv3G00000437187;Name=EVM prediction LG21.29;date_creation=2021-12-07;date_last_modified=2021-12-07;gene_id=HYPPUEv3G00000437187;owner=admin@local.host	EVM prediction LG21.29	NA	NA	DIENC
HYPPUEv3G00000438736	208.055	-0.909345	0.27876	-3.26211	0.00110586	0.0905711	up in black	1.04301	LG21	NA	gene	3456260	3460590	NA	+	NA	ID=HYPPUEv3G00000438736;Name=EVM prediction LG21.111;date_creation=2021-12-07;date_last_modified=2021-12-07;gene_id=HYPPUEv3G00000438736;owner=admin@local.host	EVM prediction LG21.111	GO:0008537	NA	DIENC
HYPPUEv3G00000447008	1023.46	-0.914565	0.229317	-3.98821	6,65737308350532e-05	0.018691	up in black	1.72837	LG21	NA	gene	13903571	13904775	NA	+	NA	ID=HYPPUEv3G00000447008;Name=EVM prediction LG21.501;date_creation=2021-12-07;date_last_modified=2021-12-07;gene_id=HYPPUEv3G00000447008;owner=admin@local.host	EVM prediction LG21.501	GO:0036094	NA	DIENC
HYPPUEv3G00000448744	243.293	-1.91761	0.515634	-3.71894	0.000200059	0.0343939	up in black	1.46352	LG21	NA	gene	16448237	16452598	NA	-	NA	ID=HYPPUEv3G00000448744;Name=EVM prediction LG21.589;date_creation=2021-12-07;date_last_modified=2021-12-07;gene_id=HYPPUEv3G00000448744;owner=admin@local.host	EVM prediction LG21.589	NA	NA	DIENC
HYPPUEv3G00000450578	35.7852	-1.10213	0.246965	-4.46269	8,09370192359045e-06	0.00702055	up in black	2.15363	LG21	NA	gene	19471444	19482441	NA	-	NA	ID=HYPPUEv3G00000450578;Name=EVM prediction LG21.670;date_creation=2021-12-07;date_last_modified=2021-12-07;gene_id=HYPPUEv3G00000450578;owner=admin@local.host	EVM prediction LG21.670	GO:0005887,GO:0006811,GO:0006884,GO:0015379,GO:1902476,GO:0006811,GO:0015377,GO:0016021,GO:0006811,GO:0016020,GO:0022857	NA	DIENC
HYPPUEv3G00000452868	29.7999	-0.841371	0.23776	-3.53874	0.000402036	0.0501441	up in black	1.29978	LG22	NA	gene	1036013	1083010	NA	+	NA	ID=HYPPUEv3G00000452868;Name=EVM prediction LG22.74;date_creation=2021-12-07;date_last_modified=2021-12-07;gene_id=HYPPUEv3G00000452868;owner=admin@local.host	EVM prediction LG22.74	GO:0005509,GO:0007160	NA	DIENC
HYPPUEv3G00000458255	10.7132	-3.16663	0.763056	-4.14993	3,32577395541969e-05	0.0141035	up in black	1.85067	LG22	NA	gene	7689706	7695299	NA	-	NA	ID=HYPPUEv3G00000458255;Name=EVM prediction LG22.338;date_creation=2021-12-07;date_last_modified=2021-12-07;gene_id=HYPPUEv3G00000458255;owner=admin@local.host	EVM prediction LG22.338	NA	NA	DIENC
HYPPUEv3G00000458699	35.962	-0.825432	0.231843	-3.5603	0.00037043	0.0487511	up in black	1.31202	LG22	NA	gene	8023274	8023636	NA	+	NA	ID=HYPPUEv3G00000458699;Name=EVM prediction LG22.362;date_creation=2021-12-07;date_last_modified=2021-12-07;gene_id=HYPPUEv3G00000458699;owner=admin@local.host	EVM prediction LG22.362	NA	NA	DIENC
HYPPUEv3G00000459069	140.235	-0.779621	0.232121	-3.35869	0.00078313	0.0750978	up in black	1.12437	LG22	NA	gene	8179098	8181797	NA	-	NA	ID=HYPPUEv3G00000459069;Name=EVM prediction LG22.378;date_creation=2021-12-07;date_last_modified=2021-12-07;gene_id=HYPPUEv3G00000459069;owner=admin@local.host	EVM prediction LG22.378	NA	NA	DIENC
HYPPUEv3G00000475726	989.81	-0.588335	0.126781	-4.64057	3,47442271215636e-06	0.0051046	up in black	2.29204	LG23	NA	gene	16880995	16882904	NA	-	NA	ID=HYPPUEv3G00000475726;Name=EVM prediction LG23.615;date_creation=2021-12-07;date_last_modified=2021-12-07;gene_id=HYPPUEv3G00000475726;owner=admin@local.host	EVM prediction LG23.615	GO:0006955,GO:0042612	NA	DIENC
HYPPUEv3G00000475734	2345.49	-1.81	0.539949	-3.35217	0.00080181	0.0761871	up in black	1.11812	LG23	NA	gene	16885117	16887446	NA	-	NA	ID=HYPPUEv3G00000475734;Name=EVM prediction LG23.616;date_creation=2021-12-07;date_last_modified=2021-12-07;gene_id=HYPPUEv3G00000475734;owner=admin@local.host	EVM prediction LG23.616	GO:0006955,GO:0042612	NA	DIENC
HYPPUEv3G00000476514	105.346	-3.03726	0.696546	-4.36046	1,29791719298095e-05	0.00952621	up in black	2.02108	LG24	NA	gene	398396	403215	NA	+	NA	ID=HYPPUEv3G00000476514;Name=EVM prediction LG24.24;date_creation=2021-12-07;date_last_modified=2021-12-07;gene_id=HYPPUEv3G00000476514;owner=admin@local.host	EVM prediction LG24.24	GO:0005515	NA	DIENC
HYPPUEv3G00000477738	35.4017	-2.44183	0.612812	-3.98464	6,75825001561926e-05	0.018691	up in black	1.72837	LG24	NA	gene	1268322	1271954	NA	-	NA	ID=HYPPUEv3G00000477738;Name=EVM prediction LG24.90;date_creation=2021-12-07;date_last_modified=2021-12-07;gene_id=HYPPUEv3G00000477738;owner=admin@local.host	EVM prediction LG24.90	GO:0005515,GO:0008270	NA	DIENC
HYPPUEv3G00000492696	17.1639	-2.81625	0.658504	-4.27673	1,89655426685438e-05	0.0110855	up in black	1.95525	Contig85	NA	gene	110417	112188	NA	-	NA	ID=HYPPUEv3G00000492696;Name=PRET-088;date_creation=2021-12-07;date_last_modified=2021-12-07;gene_id=HYPPUEv3G00000492696;owner=admin@local.host	PRET-088	NA	Transmembrane protein B169L	DIENC
HYPPUEv3G00000506753	166.309	-0.709527	0.154021	-4.60669	4,09134703753522e-06	0.0051046	up in black	2.29204	Contig11112	NA	gene	84785	101684	NA	-	NA	ID=HYPPUEv3G00000506753;Name=AEBP1;date_creation=2021-12-07;date_last_modified=2021-12-07;gene_id=HYPPUEv3G00000506753;owner=admin@local.host	AEBP1	GO:0004181,GO:0006508,GO:0008270	Adipocyte enhancer-binding protein 1	DIENC
HYPPUEv3G00000510143	121.221	-2.55708	0.410745	-6.22547	4,80101863288565e-10	4,58089192856784e-06	up in black	5.33905	Contig11294	NA	gene	42034	52834	NA	+	NA	ID=HYPPUEv3G00000510143;Name=CLDN20_1;date_creation=2021-12-07;date_last_modified=2021-12-13;gene_id=HYPPUEv3G00000510143;owner=admin@local.host	CLDN20_1	GO:0005198,GO:0005923,GO:0016021	Claudin-20	DIENC
HYPPUEv3G00000520954	43.7582	-0.977169	0.290507	-3.36367	0.000769143	0.0741291	up in black	1.13001	Contig11575	NA	gene	51	7372	NA	+	NA	ID=HYPPUEv3G00000520954;Name=NLRP12_3;date_creation=2021-12-13;date_last_modified=2021-12-13;gene_id=HYPPUEv3G00000520954;owner=admin@local.host	NLRP12_3	GO:0005515,GO:0042981	NACHT, LRR and PYD domains-containing protein 12	DIENC
HYPPUEv3G00000525607	58.5282	-1.23681	0.330174	-3.74595	0.00017971	0.0317538	up in black	1.4982	Contig11801	NA	gene	36421	68008	NA	+	NA	ID=HYPPUEv3G00000525607;Name=RIPOR3;date_creation=2021-12-07;date_last_modified=2021-12-07;gene_id=HYPPUEv3G00000525607;owner=admin@local.host	RIPOR3	NA	RIPOR family member 3	DIENC
HYPPUEv3G00000528016	228.837	-0.721647	0.18598	-3.88023	0.000104356	0.0234286	up in black	1.63025	Contig11890	NA	gene	974	13314	NA	+	NA	ID=HYPPUEv3G00000528016;Name=TGFBI;date_creation=2021-12-13;date_last_modified=2021-12-13;gene_id=HYPPUEv3G00000528016;owner=admin@local.host	TGFBI	GO:0003723,GO:0005178,GO:0005518,GO:0007155,GO:0008283,GO:0050840	Transforming growth factor-beta-induced protein ig-h3	DIENC
HYPPUEv3G00000528411	29.4426	-1.98263	0.530705	-3.73584	0.000187091	0.0327546	up in black	1.48473	Contig11904	NA	gene	13049	24149	NA	+	NA	ID=HYPPUEv3G00000528411;Name=SLC9B2_0;date_creation=2021-12-13;date_last_modified=2021-12-13;gene_id=HYPPUEv3G00000528411;owner=admin@local.host	SLC9B2_0	GO:0006812,GO:0015299,GO:0016021,GO:0055085	Sodium/hydrogen exchanger 9B2	DIENC
HYPPUEv3G00000531727	93.9875	-1.57812	0.43072	-3.66393	0.000248379	0.0394985	up in black	1.40342	Contig12173	NA	gene	10815	18731	NA	+	NA	ID=HYPPUEv3G00000531727;Name=WNK4_0;date_creation=2021-12-13;date_last_modified=2021-12-13;gene_id=HYPPUEv3G00000531727;owner=admin@local.host	WNK4_0	GO:0004672,GO:0005524,GO:0006468,GO:0004674,GO:0005524	Serine/threonine-protein kinase WNK4	DIENC
HYPPUEv3G00000531749	116.411	-1.58847	0.452514	-3.51031	0.000447577	0.0540576	up in black	1.26714	Contig12173	NA	gene	18810	22469	NA	+	NA	ID=HYPPUEv3G00000531749;Name=WNK4;date_creation=2021-12-13;date_last_modified=2021-12-13;gene_id=HYPPUEv3G00000531749;owner=admin@local.host	WNK4	NA	Serine/threonine-protein kinase WNK4	DIENC
HYPPUEv3G00000027772	530.605	0.266438	0.0697991	3.81721	0.000134969	0.0461832	up in barred	1.33552	LG02	NA	gene	12848746	12854015	NA	-	NA	ID=HYPPUEv3G00000027772;Name=ZNF536_1;date_creation=2021-12-07;date_last_modified=2021-12-07;gene_id=HYPPUEv3G00000027772;owner=admin@local.host	ZNF536_1	NA	Zinc finger protein 536	OT
HYPPUEv3G00000029692	107.628	0.949301	0.250408	3.79102	0.00015003	0.049645	up in barred	1.30412	LG02	NA	gene	15476055	15495538	NA	-	NA	ID=HYPPUEv3G00000029692;Name=CHRNA7_1;date_creation=2021-12-07;date_last_modified=2021-12-07;gene_id=HYPPUEv3G00000029692;owner=admin@local.host	CHRNA7_1	GO:0004888,GO:0005216,GO:0016021,GO:0034220,GO:0005230,GO:0006811,GO:0016021,GO:0006811,GO:0016021	Neuronal acetylcholine receptor subunit alpha-7	OT
HYPPUEv3G00000030585	116.069	0.5537	0.152401	3.63318	0.000279948	0.0636024	up in barred	1.19653	LG02	NA	gene	16602797	16664313	NA	+	NA	ID=HYPPUEv3G00000030585;Name=FBN1;date_creation=2021-12-07;date_last_modified=2021-12-07;gene_id=HYPPUEv3G00000030585;owner=admin@local.host	FBN1	GO:0005509	Fibrillin-1	OT
HYPPUEv3G00000051701	8272.87	0.106755	0.0300056	3.55784	0.000373916	0.0714909	up in barred	1.14575	LG03	NA	gene	9168010	9176353	NA	+	NA	ID=HYPPUEv3G00000051701;Name=AP2M1A;date_creation=2021-12-07;date_last_modified=2021-12-07;gene_id=HYPPUEv3G00000051701;owner=admin@local.host	AP2M1A	NA	AP-2 complex subunit mu-A	OT
HYPPUEv3G00000055599	1377.88	0.573969	0.166753	3.44202	0.000577378	0.0836356	up in barred	1.07761	LG03	NA	gene	12521592	12527197	NA	+	NA	ID=HYPPUEv3G00000055599;Name=TF_0;date_creation=2021-12-07;date_last_modified=2021-12-07;gene_id=HYPPUEv3G00000055599;owner=admin@local.host	TF_0	NA	Serotransferrin	OT
HYPPUEv3G00000055624	650.191	0.558263	0.162043	3.44515	0.000570735	0.0835045	up in barred	1.07829	LG03	NA	gene	12527306	12528734	NA	+	NA	ID=HYPPUEv3G00000055624;Name=TF_1;date_creation=2021-12-07;date_last_modified=2021-12-07;gene_id=HYPPUEv3G00000055624;owner=admin@local.host	TF_1	NA	Serotransferrin	OT
HYPPUEv3G00000080054	502.062	1.30698	0.380304	3.43668	0.000588881	0.0836356	up in barred	1.07761	LG04	NA	gene	20491998	20545449	NA	+	NA	ID=HYPPUEv3G00000080054;Name=RXFP1;date_creation=2021-12-07;date_last_modified=2021-12-07;gene_id=HYPPUEv3G00000080054;owner=admin@local.host	RXFP1	GO:0004930,GO:0007186,GO:0016021,GO:0005515	Relaxin receptor 1	OT
HYPPUEv3G00000092005	4803.81	0.125224	0.0369237	3.39142	0.000695314	0.0872846	up in barred	1.05906	LG05	NA	gene	10593253	10600537	NA	-	NA	ID=HYPPUEv3G00000092005;Name=VATL;date_creation=2021-12-07;date_last_modified=2021-12-07;gene_id=HYPPUEv3G00000092005;owner=admin@local.host	VATL	GO:0015078,GO:0033177,GO:1902600	V-type proton ATPase 16 kDa proteolipid subunit	OT
HYPPUEv3G00000122179	1086.15	0.27151	0.0687677	3.94822	7,87330657284184e-05	0.0340882	up in barred	1.4674	LG06	NA	gene	23964463	23968520	NA	+	NA	ID=HYPPUEv3G00000122179;Name=PSD_3;date_creation=2021-12-07;date_last_modified=2021-12-07;gene_id=HYPPUEv3G00000122179;owner=admin@local.host	PSD_3	NA	PH and SEC7 domain-containing protein 1	OT
HYPPUEv3G00000136238	608.072	0.2001	0.0565469	3.53866	0.00040217	0.073552	up in barred	1.13341	LG07	NA	gene	12222522	12274005	NA	+	NA	ID=HYPPUEv3G00000136238;Name=KLF8;date_creation=2021-12-07;date_last_modified=2021-12-07;gene_id=HYPPUEv3G00000136238;owner=admin@local.host	KLF8	NA	Krueppel-like factor 8	OT
HYPPUEv3G00000154514	1341.67	0.150885	0.0441076	3.42084	0.000624286	0.0846527	up in barred	1.07236	LG08	NA	gene	13027597	13093060	NA	-	NA	ID=HYPPUEv3G00000154514;Name=SEMA6B_1;date_creation=2021-12-07;date_last_modified=2021-12-07;gene_id=HYPPUEv3G00000154514;owner=admin@local.host	SEMA6B_1	GO:0005515,GO:0030215	Semaphorin-6B	OT
HYPPUEv3G00000158727	915.005	0.19898	0.0592432	3.35869	0.000783117	0.0894185	up in barred	1.04857	LG08	NA	gene	17575430	17632271	NA	-	NA	ID=HYPPUEv3G00000158727;Name=PBX1_1;date_creation=2021-12-07;date_last_modified=2021-12-07;gene_id=HYPPUEv3G00000158727;owner=admin@local.host	PBX1_1	GO:0003677,GO:0003700,GO:0005634	Pre-B-cell leukemia transcription factor 1	OT
HYPPUEv3G00000163459	1246.89	0.310114	0.0845413	3.66819	0.000244269	0.0583602	up in barred	1.23388	LG08	NA	gene	21930933	21967644	NA	-	NA	ID=HYPPUEv3G00000163459;Name=ADCY1_1;date_creation=2021-12-07;date_last_modified=2021-12-07;gene_id=HYPPUEv3G00000163459;owner=admin@local.host	ADCY1_1	GO:0009190,GO:0035556	Adenylate cyclase type 1	OT
HYPPUEv3G00000168446	674.411	0.74834	0.210032	3.56299	0.00036666	0.0714909	up in barred	1.14575	LG08	NA	gene	26962153	26989149	NA	+	NA	ID=HYPPUEv3G00000168446;Name=KIFAP3_1;date_creation=2021-12-07;date_last_modified=2021-12-07;gene_id=HYPPUEv3G00000168446;owner=admin@local.host	KIFAP3_1	GO:0005871,GO:0019894	Kinesin-associated protein 3	OT
HYPPUEv3G00000200842	47.8204	0.942523	0.282277	3.339	0.000840797	0.0933901	up in barred	1.0297	LG10	NA	gene	12062442	12068690	NA	+	NA	ID=HYPPUEv3G00000200842;Name=FAM83H_1;date_creation=2021-12-07;date_last_modified=2021-12-07;gene_id=HYPPUEv3G00000200842;owner=admin@local.host	FAM83H_1	NA	Protein FAM83H	OT
HYPPUEv3G00000212926	1162.56	0.189348	0.0562744	3.36472	0.000766212	0.0894185	up in barred	1.04857	LG11	NA	gene	3141517	3247997	NA	+	NA	ID=HYPPUEv3G00000212926;Name=ASIC2_1;date_creation=2021-12-07;date_last_modified=2021-12-07;gene_id=HYPPUEv3G00000212926;owner=admin@local.host	ASIC2_1	GO:0005272,GO:0006814,GO:0016020	Acid-sensing ion channel 2	OT
HYPPUEv3G00000247145	52.0085	4.32985	1.01038	4.28535	1,82448374636496e-05	0.0169661	up in barred	1.77042	LG12	NA	gene	15230319	15235124	NA	+	NA	ID=HYPPUEv3G00000247145;Name=DNASE1L1;date_creation=2021-12-07;date_last_modified=2021-12-07;gene_id=HYPPUEv3G00000247145;owner=admin@local.host	DNASE1L1	GO:0003824	Deoxyribonuclease-1-like 1	OT
HYPPUEv3G00000249703	119.943	0.590855	0.159249	3.71026	0.000207044	0.0542276	up in barred	1.26578	LG12	NA	gene	18010580	18019324	NA	-	NA	ID=HYPPUEv3G00000249703;Name=VWA5B1_0;date_creation=2021-12-07;date_last_modified=2021-12-07;gene_id=HYPPUEv3G00000249703;owner=admin@local.host	VWA5B1_0	NA	von Willebrand factor A domain-containing protein 5B1	OT
HYPPUEv3G00000249725	98.3406	0.473304	0.142031	3.3324	0.000860989	0.0936316	up in barred	1.02858	LG12	NA	gene	18020052	18032674	NA	-	NA	ID=HYPPUEv3G00000249725;Name=VWA5B1_1;date_creation=2021-12-07;date_last_modified=2021-12-07;gene_id=HYPPUEv3G00000249725;owner=admin@local.host	VWA5B1_1	NA	von Willebrand factor A domain-containing protein 5B1	OT
HYPPUEv3G00000252481	1364.83	0.168315	0.0503143	3.34528	0.000822001	0.0917829	up in barred	1.03724	LG12	NA	gene	20789820	20791130	NA	-	NA	ID=HYPPUEv3G00000252481;Name=FAM217B;date_creation=2021-12-07;date_last_modified=2021-12-07;gene_id=HYPPUEv3G00000252481;owner=admin@local.host	FAM217B	NA	Protein FAM217B	OT
HYPPUEv3G00000263503	3917.81	0.231882	0.070335	3.29682	0.000977873	0.0983949	up in barred	1.00703	LG13	NA	gene	8048553	8056107	NA	-	NA	ID=HYPPUEv3G00000263503;Name=SYN1;date_creation=2021-12-07;date_last_modified=2021-12-07;gene_id=HYPPUEv3G00000263503;owner=admin@local.host	SYN1	GO:0007269	Synapsin-1	OT
HYPPUEv3G00000273953	291.244	0.448646	0.121926	3.67966	0.000233548	0.0582909	up in barred	1.2344	LG13	NA	gene	17700911	17701285	NA	-	NA	ID=HYPPUEv3G00000273953;Name=SRP68_1;date_creation=2021-12-07;date_last_modified=2021-12-07;gene_id=HYPPUEv3G00000273953;owner=admin@local.host	SRP68_1	NA	Signal recognition particle subunit SRP68	OT
HYPPUEv3G00000304080	3119.23	0.227469	0.0684603	3.32265	0.000891675	0.093648	up in barred	1.0285	LG15	NA	gene	2423993	2459388	NA	-	NA	ID=HYPPUEv3G00000304080;Name=UNC79;date_creation=2021-12-07;date_last_modified=2021-12-07;gene_id=HYPPUEv3G00000304080;owner=admin@local.host	UNC79	GO:0005515	Protein unc-79 homolog	OT
HYPPUEv3G00000315849	147.722	0.362423	0.106503	3.40292	0.000666701	0.0865055	up in barred	1.06296	LG15	NA	gene	12692970	12698086	NA	-	NA	ID=HYPPUEv3G00000315849;Name=CS;date_creation=2021-12-07;date_last_modified=2021-12-07;gene_id=HYPPUEv3G00000315849;owner=admin@local.host	CS	GO:0005739,GO:0051607	Circumsporozoite protein	OT
HYPPUEv3G00000330430	534.874	0.397302	0.115071	3.45265	0.000555102	0.0834695	up in barred	1.07847	LG16	NA	gene	11304018	11314825	NA	+	NA	ID=HYPPUEv3G00000330430;Name=EVM prediction LG16.341;date_creation=2021-12-07;date_last_modified=2022-04-14;description=smarcal1;gene_id=HYPPUEv3G00000330430;owner=melanie.heckwolf@uni-oldenburg.de,admin@local.host	EVM prediction LG16.341	GO:0005524,GO:0140658,GO:0006281,GO:0031297,GO:0036310	NA	OT
HYPPUEv3G00000342852	612.405	0.196166	0.0577576	3.39637	0.000682868	0.0867527	up in barred	1.06172	LG16	NA	gene	23041410	23058602	NA	+	NA	ID=HYPPUEv3G00000342852;Name=EVM prediction LG16.905;date_creation=2021-12-07;date_last_modified=2021-12-07;gene_id=HYPPUEv3G00000342852;owner=admin@local.host	EVM prediction LG16.905	GO:0003723,GO:0007624,GO:0009897,GO:0016491	NA	OT
HYPPUEv3G00000351049	1055.85	0.203131	0.0545172	3.72601	0.000194535	0.0540421	up in barred	1.26727	LG17	NA	gene	8949199	8963276	NA	-	NA	ID=HYPPUEv3G00000351049;Name=EVM prediction LG17.333;date_creation=2021-12-07;date_last_modified=2021-12-07;gene_id=HYPPUEv3G00000351049;owner=admin@local.host	EVM prediction LG17.333	NA	NA	OT
HYPPUEv3G00000404989	713.01	0.238261	0.0509143	4.67964	2,87375576522344e-06	0.00603504	up in barred	2.21932	LG19	NA	gene	17889642	17890958	NA	-	NA	ID=HYPPUEv3G00000404989;Name=EVM prediction LG19.831;date_creation=2021-12-07;date_last_modified=2021-12-07;gene_id=HYPPUEv3G00000404989;owner=admin@local.host	EVM prediction LG19.831	GO:0004930,GO:0007186,GO:0016021	NA	OT
HYPPUEv3G00000407718	6.50744	4.47085	1.22844	3.63945	0.000273217	0.0636024	up in barred	1.19653	LG19	NA	gene	20843958	20855663	NA	-	NA	ID=HYPPUEv3G00000407718;Name=EVM prediction LG19.961;date_creation=2021-12-07;date_last_modified=2021-12-07;gene_id=HYPPUEv3G00000407718;owner=admin@local.host	EVM prediction LG19.961	GO:0016491	NA	OT
HYPPUEv3G00000421534	14326.7	0.114374	0.0317007	3.60793	0.000308653	0.0643109	up in barred	1.19172	LG20	NA	gene	11763147	11796047	NA	-	NA	ID=HYPPUEv3G00000421534;Name=EVM prediction LG20.391;date_creation=2021-12-07;date_last_modified=2021-12-07;gene_id=HYPPUEv3G00000421534;owner=admin@local.host	EVM prediction LG20.391	GO:0008201,GO:0016021,GO:0046914	NA	OT
HYPPUEv3G00000429369	4496.33	0.174839	0.0513915	3.40209	0.000668721	0.0865055	up in barred	1.06296	LG20	NA	gene	16618488	16627066	NA	+	NA	ID=HYPPUEv3G00000429369;Name=EVM prediction LG20.752;date_creation=2021-12-07;date_last_modified=2021-12-07;gene_id=HYPPUEv3G00000429369;owner=admin@local.host	EVM prediction LG20.752	NA	NA	OT
HYPPUEv3G00000438942	782.31	0.193325	0.0562237	3.4385	0.000584956	0.0836356	up in barred	1.07761	LG21	NA	gene	4001295	4039883	NA	-	NA	ID=HYPPUEv3G00000438942;Name=EVM prediction LG21.122;date_creation=2021-12-07;date_last_modified=2021-12-07;gene_id=HYPPUEv3G00000438942;owner=admin@local.host	EVM prediction LG21.122	GO:0005509,GO:0007156,GO:0005509,GO:0007156,GO:0016020,GO:0098609	NA	OT
HYPPUEv3G00000455783	452.537	0.282056	0.0697393	4.04443	5,24507589805826e-05	0.0275147	up in barred	1.56044	LG22	NA	gene	5185150	5297659	NA	-	NA	ID=HYPPUEv3G00000455783;Name=EVM prediction LG22.229;date_creation=2021-12-07;date_last_modified=2021-12-07;gene_id=HYPPUEv3G00000455783;owner=admin@local.host	EVM prediction LG22.229	GO:0004672,GO:0006468	NA	OT
HYPPUEv3G00000457754	7.49185	5.16197	1.06124	4.86407	1,14995877658527e-06	0.0034852	up in barred	2.45777	LG22	NA	gene	7532007	7536581	NA	+	NA	ID=HYPPUEv3G00000457754;Name=EVM prediction LG22.322;date_creation=2021-12-07;date_last_modified=2021-12-07;gene_id=HYPPUEv3G00000457754;owner=admin@local.host	EVM prediction LG22.322	GO:0003824,GO:0044237,GO:0005542,GO:0016740	NA	OT
HYPPUEv3G00000491206	990.657	0.23128	0.0620538	3.72709	0.000193704	0.0540421	up in barred	1.26727	Contig70	NA	gene	34895	44723	NA	+	NA	ID=HYPPUEv3G00000491206;Name=ADCYAP1R1_0;date_creation=2021-12-13;date_last_modified=2021-12-13;gene_id=HYPPUEv3G00000491206;owner=admin@local.host	ADCYAP1R1_0	GO:0004930,GO:0007186,GO:0016021,GO:0004930,GO:0016020	Pituitary adenylate cyclase-activating polypeptide type I receptor	OT
HYPPUEv3G00000532634	144.198	0.878291	0.253359	3.46658	0.000527121	0.0834543	up in barred	1.07855	Contig12413	NA	gene	1997	10321	NA	-	NA	ID=HYPPUEv3G00000532634;Name=PCDHA7;date_creation=2021-12-13;date_last_modified=2021-12-13;gene_id=HYPPUEv3G00000532634;owner=admin@local.host	PCDHA7	GO:0005509,GO:0007156,GO:0016020	Protocadherin alpha-7	OT
HYPPUEv3G00000000301	95.2285	-1.12281	0.329701	-3.40555	0.000660316	0.0864729	up in black	1.06312	LG01	NA	gene	232839	235842	NA	-	NA	ID=HYPPUEv3G00000000301;Name=RNH1;date_creation=2021-12-08;date_last_modified=2021-12-08;gene_id=HYPPUEv3G00000000301;owner=admin@local.host	RNH1	GO:0005515	Ribonuclease inhibitor	OT
HYPPUEv3G00000000345	21.6604	-1.48562	0.443757	-3.34781	0.000814524	0.0914292	up in black	1.03891	LG01	NA	gene	294712	302964	NA	-	NA	ID=HYPPUEv3G00000000345;Name=NLRC3_12;date_creation=2021-12-08;date_last_modified=2021-12-08;gene_id=HYPPUEv3G00000000345;owner=admin@local.host	NLRC3_12	NA	NLR family CARD domain-containing protein 3	OT
HYPPUEv3G00000002104	40.7984	-2.96239	0.718692	-4.12192	3,75730876073029e-05	0.0249098	up in black	1.60363	LG01	NA	gene	2385836	2390209	NA	+	NA	ID=HYPPUEv3G00000002104;Name=XAF1;date_creation=2021-12-08;date_last_modified=2021-12-08;gene_id=HYPPUEv3G00000002104;owner=admin@local.host	XAF1	GO:0006915	XIAP-associated factor 1	OT
HYPPUEv3G00000002790	15.6872	-3.91078	1.04833	-3.73048	0.000191119	0.0540421	up in black	1.26727	LG01	NA	gene	3059585	3071361	NA	+	NA	ID=HYPPUEv3G00000002790;Name=POU2AF1;date_creation=2021-12-08;date_last_modified=2021-12-08;gene_id=HYPPUEv3G00000002790;owner=admin@local.host	POU2AF1	NA	POU domain class 2-associating factor 1	OT
HYPPUEv3G00000004474	59.5834	-0.729234	0.20928	-3.48448	0.000493087	0.0800504	up in black	1.09664	LG01	NA	gene	4744419	4745318	NA	+	NA	ID=HYPPUEv3G00000004474;Name=SECE;date_creation=2021-12-08;date_last_modified=2021-12-08;gene_id=HYPPUEv3G00000004474;owner=admin@local.host	SECE	NA	Protein translocase subunit SecE	OT
HYPPUEv3G00000005712	49.8272	-0.731714	0.209199	-3.49769	0.000469302	0.0788502	up in black	1.1032	LG01	NA	gene	6266863	6271396	NA	-	NA	ID=HYPPUEv3G00000005712;Name=RCSD1;date_creation=2021-12-08;date_last_modified=2021-12-08;gene_id=HYPPUEv3G00000005712;owner=admin@local.host	RCSD1	NA	CapZ-interacting protein	OT
HYPPUEv3G00000011904	82.7179	-1.40293	0.414443	-3.38511	0.000711503	0.0877589	up in black	1.05671	LG01	NA	gene	13508419	13526446	NA	+	NA	ID=HYPPUEv3G00000011904;Name=ANKK1;date_creation=2021-12-08;date_last_modified=2021-12-08;gene_id=HYPPUEv3G00000011904;owner=admin@local.host	ANKK1	GO:0004672,GO:0006468,GO:0005515	Ankyrin repeat and protein kinase domain-containing protein 1	OT
HYPPUEv3G00000016714	1444.75	-0.25184	0.0658596	-3.8239	0.00013136	0.0461832	up in black	1.33552	LG01	NA	gene	20082936	20110419	NA	+	NA	ID=HYPPUEv3G00000016714;Name=BRWD1;date_creation=2021-12-08;date_last_modified=2021-12-08;gene_id=HYPPUEv3G00000016714;owner=admin@local.host	BRWD1	GO:0005515	Bromodomain and WD repeat-containing protein 1	OT
HYPPUEv3G00000025226	69.9822	-0.913025	0.274541	-3.32565	0.000882134	0.093648	up in black	1.0285	LG02	NA	gene	7665852	7684826	NA	+	NA	ID=HYPPUEv3G00000025226;Name=RBL2;date_creation=2021-12-07;date_last_modified=2021-12-07;gene_id=HYPPUEv3G00000025226;owner=admin@local.host	RBL2	GO:0005634,GO:0051726,GO:0005667,GO:0051302,GO:0006357,GO:0051726	Retinoblastoma-like protein 2	OT
HYPPUEv3G00000028527	854.75	-0.267455	0.0696593	-3.83948	0.000123295	0.0450982	up in black	1.34584	LG02	NA	gene	13566480	13573722	NA	+	NA	ID=HYPPUEv3G00000028527;Name=DDX21;date_creation=2021-12-07;date_last_modified=2022-04-12;description=ddx21;gene_id=HYPPUEv3G00000028527;owner=melanie.heckwolf@uni-oldenburg.de,admin@local.host	DDX21	GO:0003676,GO:0005524,GO:0003723,GO:0004386,GO:0005524	Nucleolar RNA helicase 2	OT
HYPPUEv3G00000033831	5.88186	-2.38458	0.723449	-3.29613	0.000980271	0.0983949	up in black	1.00703	LG02	NA	gene	20530801	20532833	NA	-	NA	ID=HYPPUEv3G00000033831;Name=PLP2;date_creation=2021-12-07;date_last_modified=2021-12-07;gene_id=HYPPUEv3G00000033831;owner=admin@local.host	PLP2	GO:0016020	Proteolipid protein 2	OT
HYPPUEv3G00000034315	157.266	-0.667541	0.195984	-3.40611	0.000658965	0.0864729	up in black	1.06312	LG02	NA	gene	21049081	21088107	NA	+	NA	ID=HYPPUEv3G00000034315;Name=METTL15;date_creation=2021-12-07;date_last_modified=2021-12-07;gene_id=HYPPUEv3G00000034315;owner=admin@local.host	METTL15	GO:0008168	12S rRNA N4-methylcytidine methyltransferase	OT
HYPPUEv3G00000037912	5.48569	-3.2595	0.883198	-3.69056	0.000223758	0.0572776	up in black	1.24201	LG02	NA	gene	25313180	25318227	NA	+	NA	ID=HYPPUEv3G00000037912;Name=V-FPS_0;date_creation=2021-12-07;date_last_modified=2021-12-07;gene_id=HYPPUEv3G00000037912;owner=admin@local.host	V-FPS_0	NA	Tyrosine-protein kinase transforming protein Fps	OT
HYPPUEv3G00000038050	18.7902	-1.02572	0.307438	-3.33635	0.000848863	0.0936272	up in black	1.0286	LG02	NA	gene	25402860	25409425	NA	+	NA	ID=HYPPUEv3G00000038050;Name=CLEC18A;date_creation=2021-12-07;date_last_modified=2021-12-07;gene_id=HYPPUEv3G00000038050;owner=admin@local.host	CLEC18A	NA	C-type lectin domain family 18 member A	OT
HYPPUEv3G00000046276	22.4065	-2.50457	0.756122	-3.31239	0.000925017	0.0952633	up in black	1.02107	LG03	NA	gene	5277150	5282052	NA	-	NA	ID=HYPPUEv3G00000046276;Name=XIRP1;date_creation=2021-12-07;date_last_modified=2021-12-07;gene_id=HYPPUEv3G00000046276;owner=admin@local.host	XIRP1	GO:0003779,GO:0030036,GO:0003779,GO:0030036,GO:0030054	Xin actin-binding repeat-containing protein 1	OT
HYPPUEv3G00000046808	69.3336	-1.22554	0.355717	-3.44528	0.000570477	0.0835045	up in black	1.07829	LG03	NA	gene	5497229	5502385	NA	-	NA	ID=HYPPUEv3G00000046808;Name=CASP8;date_creation=2021-12-07;date_last_modified=2021-12-07;gene_id=HYPPUEv3G00000046808;owner=admin@local.host	CASP8	GO:0004197,GO:0006508,GO:0005515,GO:0042981	Caspase-8	OT
HYPPUEv3G00000047357	16.5311	-2.19726	0.596316	-3.68473	0.000228946	0.0578226	up in black	1.2379	LG03	NA	gene	5858253	5862425	NA	-	NA	ID=HYPPUEv3G00000047357;Name=FBL-1;date_creation=2021-12-07;date_last_modified=2021-12-07;gene_id=HYPPUEv3G00000047357;owner=admin@local.host	FBL-1	NA	Fibulin-1	OT
HYPPUEv3G00000048528	74.8545	-0.927053	0.253421	-3.65815	0.000254043	0.0598837	up in black	1.22269	LG03	NA	gene	6880292	6883162	NA	-	NA	ID=HYPPUEv3G00000048528;Name=PRDX1_0;date_creation=2021-12-07;date_last_modified=2021-12-07;gene_id=HYPPUEv3G00000048528;owner=admin@local.host	PRDX1_0	GO:0016209,GO:0016491,GO:0051920	Peroxiredoxin-1	OT
HYPPUEv3G00000054234	7.97097	-3.47936	0.993825	-3.50098	0.000463556	0.0788502	up in black	1.1032	LG03	NA	gene	10941597	10945351	NA	+	NA	ID=HYPPUEv3G00000054234;Name=C1QTNF4_1;date_creation=2021-12-07;date_last_modified=2021-12-07;gene_id=HYPPUEv3G00000054234;owner=admin@local.host	C1QTNF4_1	NA	Complement C1q tumor necrosis factor-related protein 4	OT
HYPPUEv3G00000054318	911.098	-0.320627	0.093734	-3.4206	0.000624823	0.0846527	up in black	1.07236	LG03	NA	gene	11015020	11018438	NA	-	NA	ID=HYPPUEv3G00000054318;Name=DHRS12_1;date_creation=2021-12-07;date_last_modified=2021-12-07;gene_id=HYPPUEv3G00000054318;owner=admin@local.host	DHRS12_1	NA	Dehydrogenase/reductase SDR family member 12	OT
HYPPUEv3G00000057183	15.73	-2.76607	0.768183	-3.60079	0.000317248	0.0647155	up in black	1.18899	LG03	NA	gene	14039512	14045326	NA	+	NA	ID=HYPPUEv3G00000057183;Name=IRF4_0;date_creation=2021-12-07;date_last_modified=2021-12-07;gene_id=HYPPUEv3G00000057183;owner=admin@local.host	IRF4_0	GO:0000976,GO:0003700,GO:0006355	Interferon regulatory factor 4	OT
HYPPUEv3G00000058615	358.819	-0.71335	0.214294	-3.32884	0.000872071	0.093648	up in black	1.0285	LG03	NA	gene	15638561	15640389	NA	+	NA	ID=HYPPUEv3G00000058615;Name=AQP1;date_creation=2021-12-07;date_last_modified=2021-12-07;gene_id=HYPPUEv3G00000058615;owner=admin@local.host	AQP1	GO:0015267,GO:0016020,GO:0055085	Aquaporin-1	OT
HYPPUEv3G00000071208	336.687	-0.41948	0.0851071	-4.92885	8,27132301524589e-07	0.0029246	up in black	2.53393	LG04	NA	gene	9353928	9362112	NA	-	NA	ID=HYPPUEv3G00000071208;Name=GJB1;date_creation=2021-12-07;date_last_modified=2021-12-07;gene_id=HYPPUEv3G00000071208;owner=admin@local.host	GJB1	GO:0005922,GO:0007154	Gap junction beta-1 protein	OT
HYPPUEv3G00000071234	6.28946	-4.76746	1.29193	-3.69019	0.000224089	0.0572776	up in black	1.24201	LG04	NA	gene	9368417	9370417	NA	-	NA	ID=HYPPUEv3G00000071234;Name=TNFSF13B;date_creation=2021-12-07;date_last_modified=2021-12-07;gene_id=HYPPUEv3G00000071234;owner=admin@local.host	TNFSF13B	GO:0005164,GO:0006955,GO:0016020	Tumor necrosis factor ligand superfamily member 13B	OT
HYPPUEv3G00000073261	37.2914	-1.86032	0.387853	-4.79647	1,61488292926609e-06	0.00428247	up in black	2.36831	LG04	NA	gene	11491450	11499969	NA	-	NA	ID=HYPPUEv3G00000073261;Name=RGS14;date_creation=2021-12-07;date_last_modified=2021-12-07;gene_id=HYPPUEv3G00000073261;owner=admin@local.host	RGS14	GO:0001965,GO:0005092,GO:0005096,GO:0007051,GO:0008017,GO:0035556,GO:0051301,GO:0007165	Regulator of G-protein signaling 14	OT
HYPPUEv3G00000075334	41.5202	-2.33808	0.685136	-3.41258	0.000643504	0.0858613	up in black	1.0662	LG04	NA	gene	13959741	13967340	NA	+	NA	ID=HYPPUEv3G00000075334;Name=SLC5A7_3;date_creation=2021-12-07;date_last_modified=2021-12-07;gene_id=HYPPUEv3G00000075334;owner=admin@local.host	SLC5A7_3	GO:0016020,GO:0022857,GO:0055085	High affinity choline transporter 1	OT
HYPPUEv3G00000075675	134.879	-1.39703	0.346179	-4.03556	5,44716537873435e-05	0.0275147	up in black	1.56044	LG04	NA	gene	14274280	14281340	NA	+	NA	ID=HYPPUEv3G00000075675;Name=FERMT3;date_creation=2021-12-07;date_last_modified=2021-12-07;gene_id=HYPPUEv3G00000075675;owner=admin@local.host	FERMT3	GO:0007229	Fermitin family homolog 3	OT
HYPPUEv3G00000086466	28.0442	-2.28663	0.677097	-3.3771	0.000732536	0.0882509	up in black	1.05428	LG05	NA	gene	5492816	5505997	NA	-	NA	ID=HYPPUEv3G00000086466;Name=UNC13D;date_creation=2021-12-07;date_last_modified=2021-12-07;gene_id=HYPPUEv3G00000086466;owner=admin@local.host	UNC13D	NA	Protein unc-13 homolog D	OT
HYPPUEv3G00000088674	41.6375	-2.33797	0.66673	-3.50662	0.000453843	0.0788502	up in black	1.1032	LG05	NA	gene	8312932	8314805	NA	+	NA	ID=HYPPUEv3G00000088674;Name=HBAD;date_creation=2021-12-07;date_last_modified=2021-12-07;gene_id=HYPPUEv3G00000088674;owner=admin@local.host	HBAD	GO:0020037	Hemoglobin subunit alpha-D	OT
HYPPUEv3G00000092590	81.9109	-2.4715	0.69468	-3.55775	0.000374051	0.0714909	up in black	1.14575	LG05	NA	gene	11207008	11218902	NA	-	NA	ID=HYPPUEv3G00000092590;Name=PTPRH_1;date_creation=2021-12-07;date_last_modified=2021-12-07;gene_id=HYPPUEv3G00000092590;owner=admin@local.host	PTPRH_1	GO:0004725,GO:0006470,GO:0005001	Receptor-type tyrosine-protein phosphatase H	OT
HYPPUEv3G00000093014	17.2283	-2.51211	0.723392	-3.47268	0.000515282	0.0821933	up in black	1.08516	LG05	NA	gene	11361159	11368390	NA	-	NA	ID=HYPPUEv3G00000093014;Name=MMP17_1;date_creation=2021-12-07;date_last_modified=2021-12-07;gene_id=HYPPUEv3G00000093014;owner=admin@local.host	MMP17_1	GO:0004222,GO:0006508,GO:0008270,GO:0031012	Matrix metalloproteinase-17	OT
HYPPUEv3G00000115572	86.8369	-1.61871	0.434678	-3.72393	0.000196146	0.0540421	up in black	1.26727	LG06	NA	gene	14795739	14818854	NA	-	NA	ID=HYPPUEv3G00000115572;Name=PLEK;date_creation=2021-12-07;date_last_modified=2021-12-07;gene_id=HYPPUEv3G00000115572;owner=admin@local.host	PLEK	GO:0035556	Pleckstrin	OT
HYPPUEv3G00000115836	28.5771	-0.838905	0.23399	-3.58522	0.000336791	0.0680478	up in black	1.16719	LG06	NA	gene	15275947	15277560	NA	+	NA	ID=HYPPUEv3G00000115836;Name=ITPRIP;date_creation=2021-12-07;date_last_modified=2021-12-07;gene_id=HYPPUEv3G00000115836;owner=admin@local.host	ITPRIP	NA	Inositol 1,4,5-trisphosphate receptor-interacting protein	OT
HYPPUEv3G00000126181	334.097	-0.309564	0.091759	-3.37367	0.00074174	0.0882509	up in black	1.05428	LG07	NA	gene	2608102	2609991	NA	+	NA	ID=HYPPUEv3G00000126181;Name=GJB1;date_creation=2021-12-07;date_last_modified=2021-12-07;gene_id=HYPPUEv3G00000126181;owner=admin@local.host	GJB1	GO:0005922,GO:0007154	Gap junction beta-1 protein	OT
HYPPUEv3G00000137802	51.6735	-1.58122	0.438154	-3.60881	0.000307602	0.0643109	up in black	1.19172	LG07	NA	gene	15417631	15419124	NA	+	NA	ID=HYPPUEv3G00000137802;Name=AT5G42360;date_creation=2021-12-07;date_last_modified=2021-12-07;gene_id=HYPPUEv3G00000137802;owner=admin@local.host	AT5G42360	NA	F-box/kelch-repeat protein At5g42360	OT
HYPPUEv3G00000139621	119.693	-0.927411	0.2451	-3.78381	0.000154446	0.049645	up in black	1.30412	LG07	NA	gene	18057766	18100634	NA	-	NA	ID=HYPPUEv3G00000139621;Name=STK10;date_creation=2021-12-07;date_last_modified=2021-12-07;gene_id=HYPPUEv3G00000139621;owner=admin@local.host	STK10	GO:0004672,GO:0005524,GO:0006468,GO:0004674	Serine/threonine-protein kinase 10	OT
HYPPUEv3G00000140691	43.0353	-0.731158	0.194712	-3.75507	0.00017329	0.0538389	up in black	1.2689	LG07	NA	gene	19223333	19232342	NA	-	NA	ID=HYPPUEv3G00000140691;Name=MLXIPL_0;date_creation=2021-12-07;date_last_modified=2021-12-07;gene_id=HYPPUEv3G00000140691;owner=admin@local.host	MLXIPL_0	GO:0046983	Carbohydrate-responsive element-binding protein	OT
HYPPUEv3G00000146385	188.008	-0.382341	0.109276	-3.49884	0.000467287	0.0788502	up in black	1.1032	LG08	NA	gene	3546754	3550834	NA	+	NA	ID=HYPPUEv3G00000146385;Name=MOB3A;date_creation=2021-12-07;date_last_modified=2021-12-07;gene_id=HYPPUEv3G00000146385;owner=admin@local.host	MOB3A	NA	MOB kinase activator 3A	OT
HYPPUEv3G00000147275	7.30211	-2.49708	0.652565	-3.82657	0.000129944	0.0461832	up in black	1.33552	LG08	NA	gene	4299037	4304588	NA	-	NA	ID=HYPPUEv3G00000147275;Name=GLR2.6;date_creation=2021-12-07;date_last_modified=2021-12-07;gene_id=HYPPUEv3G00000147275;owner=admin@local.host	GLR2.6	NA	Glutamate receptor 2.6	OT
HYPPUEv3G00000148017	45.9226	-2.46603	0.680662	-3.62298	0.000291224	0.0643109	up in black	1.19172	LG08	NA	gene	5222029	5233376	NA	-	NA	ID=HYPPUEv3G00000148017;Name=JAK2_0;date_creation=2021-12-07;date_last_modified=2021-12-07;gene_id=HYPPUEv3G00000148017;owner=admin@local.host	JAK2_0	GO:0004672,GO:0006468	Tyrosine-protein kinase JAK2	OT
HYPPUEv3G00000148939	28.8997	-3.48185	0.79472	-4.38122	1,18015567117999e-05	0.0139094	up in black	1.85669	LG08	NA	gene	7251325	7252281	NA	+	NA	ID=HYPPUEv3G00000148939;Name=RTP3_1;date_creation=2021-12-07;date_last_modified=2021-12-07;gene_id=HYPPUEv3G00000148939;owner=admin@local.host	RTP3_1	NA	Receptor-transporting protein 3	OT
HYPPUEv3G00000150399	77.0693	-2.62175	0.7607	-3.4465	0.0005679	0.0835045	up in black	1.07829	LG08	NA	gene	9226104	9228059	NA	-	NA	ID=HYPPUEv3G00000150399;Name=LRRC15_0;date_creation=2021-12-07;date_last_modified=2021-12-07;gene_id=HYPPUEv3G00000150399;owner=admin@local.host	LRRC15_0	GO:0005515	Leucine-rich repeat-containing protein 15	OT
HYPPUEv3G00000150908	11.4059	-3.27862	0.794575	-4.12626	3,68714953996287e-05	0.0249098	up in black	1.60363	LG08	NA	gene	9707280	9708524	NA	+	NA	ID=HYPPUEv3G00000150908;Name=S1PR4;date_creation=2021-12-07;date_last_modified=2021-12-07;gene_id=HYPPUEv3G00000150908;owner=admin@local.host	S1PR4	GO:0004930,GO:0007186,GO:0016021,GO:0007186,GO:0016021,GO:0038036	Sphingosine 1-phosphate receptor 4	OT
HYPPUEv3G00000153357	23.6644	-2.90444	0.732942	-3.96271	7,41049722936127e-05	0.0334497	up in black	1.47561	LG08	NA	gene	12320147	12327218	NA	-	NA	ID=HYPPUEv3G00000153357;Name=PXN;date_creation=2021-12-07;date_last_modified=2021-12-07;gene_id=HYPPUEv3G00000153357;owner=admin@local.host	PXN	NA	Paxillin	OT
HYPPUEv3G00000156797	192.446	-2.23316	0.524262	-4.25962	2,04774266617996e-05	0.0181012	up in black	1.74229	LG08	NA	gene	15337699	15343014	NA	+	NA	ID=HYPPUEv3G00000156797;Name=IFI44L_0;date_creation=2021-12-07;date_last_modified=2021-12-07;gene_id=HYPPUEv3G00000156797;owner=admin@local.host	IFI44L_0	GO:0005525	Interferon-induced protein 44-like	OT
HYPPUEv3G00000169311	25.9556	-2.10064	0.636434	-3.30064	0.000964662	0.0983909	up in black	1.00704	LG09	NA	gene	664425	700114	NA	+	NA	ID=HYPPUEv3G00000169311;Name=CD22_0;date_creation=2021-12-07;date_last_modified=2021-12-07;gene_id=HYPPUEv3G00000169311;owner=admin@local.host	CD22_0	NA	B-cell receptor CD22	OT
HYPPUEv3G00000171146	48.4406	-1.38135	0.411118	-3.35997	0.0007795	0.0894185	up in black	1.04857	LG09	NA	gene	3156184	3164662	NA	+	NA	ID=HYPPUEv3G00000171146;Name=GGA2;date_creation=2021-12-07;date_last_modified=2021-12-07;gene_id=HYPPUEv3G00000171146;owner=admin@local.host	GGA2	GO:0006886,GO:0016192,GO:0035091,GO:0043130	ADP-ribosylation factor-binding protein GGA2	OT
HYPPUEv3G00000172124	74.5862	-1.14423	0.335643	-3.40906	0.000651874	0.0864345	up in black	1.06331	LG09	NA	gene	3902538	3909828	NA	-	NA	ID=HYPPUEv3G00000172124;Name=SMCR8;date_creation=2021-12-07;date_last_modified=2021-12-07;gene_id=HYPPUEv3G00000172124;owner=admin@local.host	SMCR8	GO:0005096	Guanine nucleotide exchange protein SMCR8	OT
HYPPUEv3G00000172973	86.943	-1.02273	0.264101	-3.87249	0.000107731	0.0415547	up in black	1.38138	LG09	NA	gene	4741299	4744318	NA	-	NA	ID=HYPPUEv3G00000172973;Name=SOCS1;date_creation=2021-12-07;date_last_modified=2021-12-07;gene_id=HYPPUEv3G00000172973;owner=admin@local.host	SOCS1	GO:0005737,GO:0046426,GO:0060334	Suppressor of cytokine signaling 1	OT
HYPPUEv3G00000173344	354.688	-0.234618	0.0709727	-3.30575	0.000947218	0.0970784	up in black	1.01288	LG09	NA	gene	6323694	6343833	NA	+	NA	ID=HYPPUEv3G00000173344;Name=STK10;date_creation=2021-12-07;date_last_modified=2021-12-07;gene_id=HYPPUEv3G00000173344;owner=admin@local.host	STK10	GO:0004672,GO:0005524,GO:0006468,GO:0004674	Serine/threonine-protein kinase 10	OT
HYPPUEv3G00000174003	63.9688	-1.68981	0.503381	-3.35691	0.000788181	0.0894185	up in black	1.04857	LG09	NA	gene	6879514	6891753	NA	-	NA	ID=HYPPUEv3G00000174003;Name=ITGAL;date_creation=2021-12-07;date_last_modified=2021-12-07;gene_id=HYPPUEv3G00000174003;owner=admin@local.host	ITGAL	NA	Integrin alpha-L	OT
HYPPUEv3G00000176447	482.04	-0.486973	0.0844121	-5.769	7,97424188492905e-09	0.000169174	up in black	3.77167	LG09	NA	gene	10004342	10014329	NA	-	NA	ID=HYPPUEv3G00000176447;Name=TMC6_0;date_creation=2021-12-07;date_last_modified=2021-12-07;gene_id=HYPPUEv3G00000176447;owner=admin@local.host	TMC6_0	GO:0005887,GO:0016021	Transmembrane channel-like protein 6	OT
HYPPUEv3G00000176489	49.5487	-2.42212	0.634408	-3.81793	0.000134578	0.0461832	up in black	1.33552	LG09	NA	gene	10019974	10026362	NA	+	NA	ID=HYPPUEv3G00000176489;Name=TMC7_0;date_creation=2021-12-07;date_last_modified=2021-12-07;gene_id=HYPPUEv3G00000176489;owner=admin@local.host	TMC7_0	GO:0005887,GO:0016021	Transmembrane channel-like protein 7	OT
HYPPUEv3G00000176547	134.853	-2.22304	0.616062	-3.60847	0.000308012	0.0643109	up in black	1.19172	LG09	NA	gene	10031812	10036950	NA	+	NA	ID=HYPPUEv3G00000176547;Name=FCRL5_2;date_creation=2021-12-07;date_last_modified=2021-12-07;gene_id=HYPPUEv3G00000176547;owner=admin@local.host	FCRL5_2	NA	Fc receptor-like protein 5	OT
HYPPUEv3G00000178209	25.422	-2.97514	0.878734	-3.38571	0.000709936	0.0877589	up in black	1.05671	LG09	NA	gene	11292593	11294578	NA	+	NA	ID=HYPPUEv3G00000178209;Name=KLF1;date_creation=2021-12-07;date_last_modified=2021-12-07;gene_id=HYPPUEv3G00000178209;owner=admin@local.host	KLF1	NA	Krueppel-like factor 1	OT
HYPPUEv3G00000178379	37.5537	-1.43099	0.3142	-4.55439	5,25389377657487e-06	0.00796153	up in black	2.099	LG09	NA	gene	11393170	11394755	NA	-	NA	ID=HYPPUEv3G00000178379;Name=ACP5;date_creation=2021-12-07;date_last_modified=2021-12-07;gene_id=HYPPUEv3G00000178379;owner=admin@local.host	ACP5	GO:0016787	Tartrate-resistant acid phosphatase type 5	OT
HYPPUEv3G00000178601	19.7788	-3.98612	1.02366	-3.89398	9,86127073173417e-05	0.039473	up in black	1.4037	LG09	NA	gene	11551932	11556367	NA	+	NA	ID=HYPPUEv3G00000178601;Name=PIGR_4;date_creation=2021-12-07;date_last_modified=2021-12-07;gene_id=HYPPUEv3G00000178601;owner=admin@local.host	PIGR_4	NA	Polymeric immunoglobulin receptor	OT
HYPPUEv3G00000179828	50.9592	-0.748513	0.205986	-3.63381	0.000279268	0.0636024	up in black	1.19653	LG09	NA	gene	12161403	12168173	NA	-	NA	ID=HYPPUEv3G00000179828;Name=HMOX2_0;date_creation=2021-12-07;date_last_modified=2021-12-07;gene_id=HYPPUEv3G00000179828;owner=admin@local.host	HMOX2_0	GO:0004392,GO:0006788	Heme oxygenase 2	OT
HYPPUEv3G00000184618	32.8442	-1.52837	0.276871	-5.52014	3,3872962682911e-08	0.000239538	up in black	3.62063	LG09	NA	gene	17822571	17837078	NA	-	NA	ID=HYPPUEv3G00000184618;Name=TRIOBP;date_creation=2021-12-07;date_last_modified=2021-12-07;gene_id=HYPPUEv3G00000184618;owner=admin@local.host	TRIOBP	NA	TRIO and F-actin-binding protein	OT
HYPPUEv3G00000184914	134.771	-1.39225	0.405391	-3.43435	0.000593985	0.0836356	up in black	1.07761	LG09	NA	gene	18130642	18134435	NA	+	NA	ID=HYPPUEv3G00000184914;Name=LYL1;date_creation=2021-12-07;date_last_modified=2021-12-07;gene_id=HYPPUEv3G00000184914;owner=admin@local.host	LYL1	GO:0000981,GO:0006357,GO:0046983	Protein lyl-1	OT
HYPPUEv3G00000185446	22.3557	-2.49496	0.738145	-3.38005	0.000724736	0.0882509	up in black	1.05428	LG09	NA	gene	18779393	18783494	NA	+	NA	ID=HYPPUEv3G00000185446;Name=SCN4B_2;date_creation=2021-12-07;date_last_modified=2021-12-07;gene_id=HYPPUEv3G00000185446;owner=admin@local.host	SCN4B_2	GO:0002250,GO:0016021,GO:0038023	Sodium channel subunit beta-4	OT
HYPPUEv3G00000186102	389.115	-1.90396	0.444481	-4.28355	1,83935610488565e-05	0.0169661	up in black	1.77042	LG09	NA	gene	19844637	19852409	NA	-	NA	ID=HYPPUEv3G00000186102;Name=LYG;date_creation=2021-12-07;date_last_modified=2021-12-07;gene_id=HYPPUEv3G00000186102;owner=admin@local.host	LYG	NA	Lysozyme g	OT
HYPPUEv3G00000189254	22.3587	-1.18512	0.335566	-3.5317	0.000412898	0.0748686	up in black	1.1257	LG09	NA	gene	22852724	22860979	NA	+	NA	ID=HYPPUEv3G00000189254;Name=IL21;date_creation=2021-12-07;date_last_modified=2021-12-07;gene_id=HYPPUEv3G00000189254;owner=admin@local.host	IL21	GO:0005126,GO:0005576,GO:0006955	Interleukin-21	OT
HYPPUEv3G00000189318	666.741	-0.297303	0.0637695	-4.66215	3,12917479125264e-06	0.00603504	up in black	2.21932	LG09	NA	gene	23115314	23164475	NA	-	NA	ID=HYPPUEv3G00000189318;Name=GAB1_1;date_creation=2021-12-07;date_last_modified=2021-12-07;gene_id=HYPPUEv3G00000189318;owner=admin@local.host	GAB1_1	NA	GRB2-associated-binding protein 1	OT
HYPPUEv3G00000197151	63.2585	-0.760872	0.195674	-3.88847	0.000100878	0.0396318	up in black	1.40196	LG10	NA	gene	8664639	8679107	NA	+	NA	ID=HYPPUEv3G00000197151;Name=HIBADH_0;date_creation=2021-12-07;date_last_modified=2021-12-07;gene_id=HYPPUEv3G00000197151;owner=admin@local.host	HIBADH_0	GO:0050661	3-hydroxyisobutyrate dehydrogenase, mitochondrial	OT
HYPPUEv3G00000208703	98.7428	-2.0652	0.612346	-3.3726	0.000744611	0.0882509	up in black	1.05428	LG10	NA	gene	20935580	20938699	NA	-	NA	ID=HYPPUEv3G00000208703;Name=PSMB8;date_creation=2021-12-07;date_last_modified=2021-12-07;gene_id=HYPPUEv3G00000208703;owner=admin@local.host	PSMB8	GO:0000502,GO:0004298,GO:0005839,GO:0051603	Proteasome subunit beta type-8	OT
HYPPUEv3G00000211144	553.307	-0.690587	0.164916	-4.18751	2,82031077278893e-05	0.0221603	up in black	1.65442	LG11	NA	gene	1390496	1410690	NA	+	NA	ID=HYPPUEv3G00000211144;Name=MPRIP_1;date_creation=2021-12-07;date_last_modified=2021-12-07;gene_id=HYPPUEv3G00000211144;owner=admin@local.host	MPRIP_1	NA	Myosin phosphatase Rho-interacting protein	OT
HYPPUEv3G00000215956	14685.4	-2.99199	0.880941	-3.39635	0.000682899	0.0867527	up in black	1.06172	LG11	NA	gene	6496950	6513036	NA	-	NA	ID=HYPPUEv3G00000215956;Name=HBB1_1;date_creation=2021-12-07;date_last_modified=2021-12-07;gene_id=HYPPUEv3G00000215956;owner=admin@local.host	HBB1_1	GO:0020037	Hemoglobin subunit beta-A	OT
HYPPUEv3G00000215964	6495.43	-3.17569	0.895513	-3.54622	0.000390803	0.0733707	up in black	1.13448	LG11	NA	gene	6513755	6514414	NA	+	NA	ID=HYPPUEv3G00000215964;Name=HBAB;date_creation=2021-12-07;date_last_modified=2021-12-07;gene_id=HYPPUEv3G00000215964;owner=admin@local.host	HBAB	GO:0020037	Hemoglobin subunit alpha-B	OT
HYPPUEv3G00000219129	5.93746	-4.25182	1.26032	-3.37359	0.000741935	0.0882509	up in black	1.05428	LG11	NA	gene	8802504	8811182	NA	+	NA	ID=HYPPUEv3G00000219129;Name=TMC6_1;date_creation=2021-12-07;date_last_modified=2021-12-07;gene_id=HYPPUEv3G00000219129;owner=admin@local.host	TMC6_1	GO:0005887,GO:0016021	Transmembrane channel-like protein 6	OT
HYPPUEv3G00000221967	12.744	-4.03526	0.930523	-4.33655	1,44739010465094e-05	0.0159984	up in black	1.79592	LG11	NA	gene	11655755	11656303	NA	-	NA	ID=HYPPUEv3G00000221967;Name=VACWR076;date_creation=2021-12-07;date_last_modified=2021-12-07;gene_id=HYPPUEv3G00000221967;owner=admin@local.host	VACWR076	NA	Core protease I7	OT
HYPPUEv3G00000221971	25.7875	-2.73766	0.745564	-3.67193	0.000240726	0.0583602	up in black	1.23388	LG11	NA	gene	11658849	11659760	NA	-	NA	ID=HYPPUEv3G00000221971;Name=PSTA;date_creation=2021-12-07;date_last_modified=2021-12-07;gene_id=HYPPUEv3G00000221971;owner=admin@local.host	PSTA	NA	Phosphate transport system permease protein PstA homolog	OT
HYPPUEv3G00000222103	19.9428	-2.46588	0.732745	-3.36526	0.00076472	0.0894185	up in black	1.04857	LG11	NA	gene	11788937	11795700	NA	+	NA	ID=HYPPUEv3G00000222103;Name=SAMD9L_0;date_creation=2021-12-07;date_last_modified=2021-12-07;gene_id=HYPPUEv3G00000222103;owner=admin@local.host	SAMD9L_0	NA	Sterile alpha motif domain-containing protein 9-like	OT
HYPPUEv3G00000222347	114.704	-2.33413	0.559823	-4.1694	3,05395962135538e-05	0.0231392	up in black	1.63565	LG11	NA	gene	11883662	11890582	NA	+	NA	ID=HYPPUEv3G00000222347;Name=IL6ST;date_creation=2021-12-07;date_last_modified=2021-12-07;gene_id=HYPPUEv3G00000222347;owner=admin@local.host	IL6ST	GO:0005515	Interleukin-6 receptor subunit beta	OT
HYPPUEv3G00000222425	48.2229	-3.69534	1.06999	-3.45362	0.000553114	0.0834695	up in black	1.07847	LG11	NA	gene	11913600	11917206	NA	+	NA	ID=HYPPUEv3G00000222425;Name=DHPS;date_creation=2021-12-07;date_last_modified=2021-12-07;gene_id=HYPPUEv3G00000222425;owner=admin@local.host	DHPS	GO:0008612	Deoxyhypusine synthase	OT
HYPPUEv3G00000223081	164.516	-3.6418	0.802652	-4.5372	5,70050646558359e-06	0.00806049	up in black	2.09364	LG11	NA	gene	12775290	12778949	NA	-	NA	ID=HYPPUEv3G00000223081;Name=HVCM;date_creation=2021-12-07;date_last_modified=2021-12-07;gene_id=HYPPUEv3G00000223081;owner=admin@local.host	HVCM	NA	Ig heavy chain C region, membrane-bound form	OT
HYPPUEv3G00000223986	30.1444	-2.19972	0.606052	-3.6296	0.000283861	0.0636024	up in black	1.19653	LG11	NA	gene	13319837	13332574	NA	-	NA	ID=HYPPUEv3G00000223986;Name=SLC6A15_1;date_creation=2021-12-07;date_last_modified=2021-12-07;gene_id=HYPPUEv3G00000223986;owner=admin@local.host	SLC6A15_1	GO:0016021	Sodium-dependent neutral amino acid transporter B(0)AT2	OT
HYPPUEv3G00000224243	272.51	-0.513995	0.103668	-4.95811	7,11830630675726e-07	0.0029246	up in black	2.53393	LG11	NA	gene	13527849	13538973	NA	-	NA	ID=HYPPUEv3G00000224243;Name=SEC14L1_1;date_creation=2021-12-07;date_last_modified=2021-12-07;gene_id=HYPPUEv3G00000224243;owner=admin@local.host	SEC14L1_1	NA	SEC14-like protein 1	OT
HYPPUEv3G00000224623	154.982	-0.702645	0.204396	-3.43767	0.000586742	0.0836356	up in black	1.07761	LG11	NA	gene	14350261	14358424	NA	-	NA	ID=HYPPUEv3G00000224623;Name=NLRC3_21;date_creation=2021-12-07;date_last_modified=2021-12-07;gene_id=HYPPUEv3G00000224623;owner=admin@local.host	NLRC3_21	GO:0005515,GO:0042981	NLR family CARD domain-containing protein 3	OT
HYPPUEv3G00000232168	34.6572	-0.744466	0.223983	-3.32376	0.000888128	0.093648	up in black	1.0285	LG11	NA	gene	20998041	21002905	NA	-	NA	ID=HYPPUEv3G00000232168;Name=GNG5_2;date_creation=2021-12-07;date_last_modified=2021-12-07;gene_id=HYPPUEv3G00000232168;owner=admin@local.host	GNG5_2	GO:0005834,GO:0007186,GO:0031681,GO:0007186	Guanine nucleotide-binding protein G(I)/G(S)/G(O) subunit gamma-5	OT
HYPPUEv3G00000232672	53.8179	-2.3171	0.570301	-4.06293	4,84595518095758e-05	0.0275038	up in black	1.56061	LG12	NA	gene	214182	217917	NA	-	NA	ID=HYPPUEv3G00000232672;Name=PIM2_5;date_creation=2021-12-07;date_last_modified=2021-12-07;gene_id=HYPPUEv3G00000232672;owner=admin@local.host	PIM2_5	GO:0004672,GO:0005524,GO:0006468	Serine/threonine-protein kinase pim-2	OT
HYPPUEv3G00000232882	73.9939	-1.71528	0.502117	-3.4161	0.000635257	0.0852973	up in black	1.06906	LG12	NA	gene	823335	831347	NA	-	NA	ID=HYPPUEv3G00000232882;Name=DNASE1L3_0;date_creation=2021-12-07;date_last_modified=2021-12-07;gene_id=HYPPUEv3G00000232882;owner=admin@local.host	DNASE1L3_0	GO:0003824	Deoxyribonuclease gamma	OT
HYPPUEv3G00000241996	41.8743	-1.92079	0.546168	-3.51685	0.000436707	0.0778549	up in black	1.10871	LG12	NA	gene	10643231	10654397	NA	-	NA	ID=HYPPUEv3G00000241996;Name=CD83;date_creation=2021-12-07;date_last_modified=2021-12-07;gene_id=HYPPUEv3G00000241996;owner=admin@local.host	CD83	NA	CD83 antigen	OT
HYPPUEv3G00000245507	35.9024	-2.09405	0.611397	-3.42502	0.000614744	0.0846527	up in black	1.07236	LG12	NA	gene	13964565	13968843	NA	-	NA	ID=HYPPUEv3G00000245507;Name=IRF4;date_creation=2021-12-07;date_last_modified=2021-12-07;gene_id=HYPPUEv3G00000245507;owner=admin@local.host	IRF4	GO:0000976,GO:0003700,GO:0006355	Interferon regulatory factor 4	OT
HYPPUEv3G00000250127	121.28	-1.44621	0.356822	-4.05302	5,05608047945882e-05	0.0275038	up in black	1.56061	LG12	NA	gene	18405466	18410364	NA	-	NA	ID=HYPPUEv3G00000250127;Name=CD40_1;date_creation=2021-12-07;date_last_modified=2021-12-07;gene_id=HYPPUEv3G00000250127;owner=admin@local.host	CD40_1	NA	Tumor necrosis factor receptor superfamily member 5	OT
HYPPUEv3G00000251214	61.4026	-2.23044	0.515412	-4.32748	1,50821657762697e-05	0.0159984	up in black	1.79592	LG12	NA	gene	19415933	19419731	NA	+	NA	ID=HYPPUEv3G00000251214;Name=TRAF3IP3;date_creation=2021-12-07;date_last_modified=2021-12-07;gene_id=HYPPUEv3G00000251214;owner=admin@local.host	TRAF3IP3	NA	TRAF3-interacting JNK-activating modulator	OT
HYPPUEv3G00000251241	8.45219	-1.86938	0.544631	-3.43237	0.000598321	0.0836356	up in black	1.07761	LG12	NA	gene	19419757	19420389	NA	+	NA	ID=HYPPUEv3G00000251241;Name=NRDR_1;date_creation=2021-12-07;date_last_modified=2021-12-07;gene_id=HYPPUEv3G00000251241;owner=admin@local.host	NRDR_1	NA	Transcriptional repressor NrdR	OT
HYPPUEv3G00000251265	42.0953	-2.13724	0.63282	-3.37733	0.000731933	0.0882509	up in black	1.05428	LG12	NA	gene	19425457	19427947	NA	+	NA	ID=HYPPUEv3G00000251265;Name=1A_2;date_creation=2021-12-07;date_last_modified=2021-12-07;gene_id=HYPPUEv3G00000251265;owner=admin@local.host	1A_2	NA	Replicase polyprotein 1a	OT
HYPPUEv3G00000253568	47.4266	-2.16317	0.542761	-3.98549	6,73411503916183e-05	0.0324691	up in black	1.48853	LG12	NA	gene	22065572	22068269	NA	+	NA	ID=HYPPUEv3G00000253568;Name=NFE2;date_creation=2021-12-07;date_last_modified=2021-12-07;gene_id=HYPPUEv3G00000253568;owner=admin@local.host	NFE2	GO:0003677,GO:0006355,GO:0003700,GO:0006357	Transcription factor NF-E2 45 kDa subunit	OT
HYPPUEv3G00000260974	98.3074	-1.66113	0.495785	-3.35051	0.000806616	0.0910232	up in black	1.04085	LG13	NA	gene	4463514	4475094	NA	-	NA	ID=HYPPUEv3G00000260974;Name=CDCA2;date_creation=2021-12-07;date_last_modified=2021-12-07;gene_id=HYPPUEv3G00000260974;owner=admin@local.host	CDCA2	GO:0035307,GO:0051301	Cell division cycle-associated protein 2	OT
HYPPUEv3G00000263015	140.933	-0.396839	0.115885	-3.42441	0.000616131	0.0846527	up in black	1.07236	LG13	NA	gene	7223496	7248939	NA	+	NA	ID=HYPPUEv3G00000263015;Name=SLC15A4;date_creation=2021-12-07;date_last_modified=2021-12-07;gene_id=HYPPUEv3G00000263015;owner=admin@local.host	SLC15A4	GO:0016020,GO:0022857,GO:0055085	Solute carrier family 15 member 4	OT
HYPPUEv3G00000265172	187.617	-0.331118	0.0902818	-3.66761	0.00024483	0.0583602	up in black	1.23388	LG13	NA	gene	9292733	9296571	NA	+	NA	ID=HYPPUEv3G00000265172;Name=MYORG;date_creation=2021-12-07;date_last_modified=2021-12-07;gene_id=HYPPUEv3G00000265172;owner=admin@local.host	MYORG	GO:0004553,GO:0005975	Myogenesis-regulating glycosidase	OT
HYPPUEv3G00000265869	89.6892	-0.844139	0.244456	-3.45314	0.000554111	0.0834695	up in black	1.07847	LG13	NA	gene	9980580	10010091	NA	+	NA	ID=HYPPUEv3G00000265869;Name=SH2B3;date_creation=2021-12-07;date_last_modified=2021-12-07;gene_id=HYPPUEv3G00000265869;owner=admin@local.host	SH2B3	GO:0007165,GO:0030097,GO:0035591,GO:0007165,GO:0035591	SH2B adapter protein 3	OT
HYPPUEv3G00000275426	35.8616	-2.11627	0.605118	-3.49728	0.000470025	0.0788502	up in black	1.1032	LG13	NA	gene	19262887	19271435	NA	+	NA	ID=HYPPUEv3G00000275426;Name=ADRB4C;date_creation=2021-12-07;date_last_modified=2021-12-07;gene_id=HYPPUEv3G00000275426;owner=admin@local.host	ADRB4C	GO:0004930,GO:0007186,GO:0016021	Beta-4C adrenergic receptor	OT
HYPPUEv3G00000279816	34.039	-1.8925	0.506498	-3.73643	0.000186651	0.0540421	up in black	1.26727	LG13	NA	gene	23535341	23536759	NA	-	NA	ID=HYPPUEv3G00000279816;Name=NF7O_7;date_creation=2021-12-07;date_last_modified=2021-12-07;gene_id=HYPPUEv3G00000279816;owner=admin@local.host	NF7O_7	GO:0005515,GO:0008270,GO:0046872	Nuclear factor 7, ovary	OT
HYPPUEv3G00000282454	64.7343	-1.00614	0.279032	-3.60584	0.000311146	0.0643109	up in black	1.19172	LG13	NA	gene	26739555	26744214	NA	-	NA	ID=HYPPUEv3G00000282454;Name=DOK2;date_creation=2021-12-07;date_last_modified=2021-12-07;gene_id=HYPPUEv3G00000282454;owner=admin@local.host	DOK2	NA	Docking protein 2	OT
HYPPUEv3G00000284420	54.3918	-1.69662	0.415097	-4.08728	4,36453866590414e-05	0.0272334	up in black	1.5649	LG14	NA	gene	1709647	1717350	NA	+	NA	ID=HYPPUEv3G00000284420;Name=PSMB7;date_creation=2021-12-07;date_last_modified=2021-12-07;gene_id=HYPPUEv3G00000284420;owner=admin@local.host	PSMB7	GO:0002376,GO:0004175,GO:0005839,GO:0005839,GO:0051603	Proteasome subunit beta type-7	OT
HYPPUEv3G00000290286	163.106	-1.83824	0.525704	-3.49672	0.000471018	0.0788502	up in black	1.1032	LG14	NA	gene	11084148	11100889	NA	+	NA	ID=HYPPUEv3G00000290286;Name=JAK2_1;date_creation=2021-12-07;date_last_modified=2021-12-07;gene_id=HYPPUEv3G00000290286;owner=admin@local.host	JAK2_1	GO:0004672,GO:0006468	Tyrosine-protein kinase JAK2	OT
HYPPUEv3G00000291585	52.6828	-0.628694	0.183188	-3.43196	0.000599227	0.0836356	up in black	1.07761	LG14	NA	gene	11996601	12008937	NA	-	NA	ID=HYPPUEv3G00000291585;Name=RAB11FIP1;date_creation=2021-12-07;date_last_modified=2021-12-07;gene_id=HYPPUEv3G00000291585;owner=admin@local.host	RAB11FIP1	GO:0031267	Rab11 family-interacting protein 1	OT
HYPPUEv3G00000293493	109.782	-0.663804	0.183991	-3.60781	0.000308788	0.0643109	up in black	1.19172	LG14	NA	gene	13652799	13660499	NA	-	NA	ID=HYPPUEv3G00000293493;Name=PSD3;date_creation=2021-12-07;date_last_modified=2021-12-07;gene_id=HYPPUEv3G00000293493;owner=admin@local.host	PSD3	GO:0005085,GO:0032012	PH and SEC7 domain-containing protein 3	OT
HYPPUEv3G00000295929	30.2252	-1.48303	0.359677	-4.12321	3,73622561274576e-05	0.0249098	up in black	1.60363	LG14	NA	gene	16654777	16671721	NA	-	NA	ID=HYPPUEv3G00000295929;Name=PSTPIP2;date_creation=2021-12-07;date_last_modified=2021-12-07;gene_id=HYPPUEv3G00000295929;owner=admin@local.host	PSTPIP2	GO:0003779,GO:0007010,GO:0016477	Proline-serine-threonine phosphatase-interacting protein 2	OT
HYPPUEv3G00000305204	63.9773	-2.0834	0.58849	-3.54025	0.000399747	0.073552	up in black	1.13341	LG15	NA	gene	3232760	3255685	NA	-	NA	ID=HYPPUEv3G00000305204;Name=PRKCH;date_creation=2021-12-07;date_last_modified=2021-12-07;gene_id=HYPPUEv3G00000305204;owner=admin@local.host	PRKCH	GO:0004672,GO:0005524,GO:0006468,GO:0004674,GO:0005524,GO:0006468	Protein kinase C eta type	OT
HYPPUEv3G00000316353	194.261	-0.512943	0.149988	-3.41989	0.000626466	0.0846527	up in black	1.07236	LG15	NA	gene	13693323	13712957	NA	-	NA	ID=HYPPUEv3G00000316353;Name=LETM1;date_creation=2021-12-07;date_last_modified=2021-12-07;gene_id=HYPPUEv3G00000316353;owner=admin@local.host	LETM1	GO:0005743	Mitochondrial proton/calcium exchanger protein	OT
HYPPUEv3G00000318273	43.7106	-2.51616	0.705689	-3.56553	0.000363116	0.0714909	up in black	1.14575	LG15	NA	gene	15770383	15773269	NA	-	NA	ID=HYPPUEv3G00000318273;Name=RHBG_3;date_creation=2021-12-07;date_last_modified=2021-12-07;gene_id=HYPPUEv3G00000318273;owner=admin@local.host	RHBG_3	GO:0008519,GO:0016020,GO:0072488	Ammonium transporter Rh type B	OT
HYPPUEv3G00000323021	110.673	-1.47791	0.264058	-5.59689	2,18227982722564e-08	0.000231485	up in black	3.63548	LG15	NA	gene	21247428	21252855	NA	+	NA	ID=HYPPUEv3G00000323021;Name=AT5G56560;date_creation=2021-12-07;date_last_modified=2021-12-07;gene_id=HYPPUEv3G00000323021;owner=admin@local.host	AT5G56560	NA	Putative FBD-associated F-box protein At5g56560	OT
HYPPUEv3G00000325653	56.8031	-1.82226	0.51196	-3.55938	0.000371734	0.0714909	up in black	1.14575	LG16	NA	gene	4094557	4097702	NA	-	NA	ID=HYPPUEv3G00000325653;Name=VSTM1;date_creation=2021-12-07;date_last_modified=2021-12-07;gene_id=HYPPUEv3G00000325653;owner=admin@local.host	VSTM1	NA	V-set and transmembrane domain-containing protein 1	OT
HYPPUEv3G00000326217	166.09	-2.38163	0.597508	-3.98595	6,72117533748465e-05	0.0324691	up in black	1.48853	LG16	NA	gene	5156142	5167332	NA	-	NA	ID=HYPPUEv3G00000326217;Name=PARP14_1;date_creation=2021-12-07;date_last_modified=2021-12-07;gene_id=HYPPUEv3G00000326217;owner=admin@local.host	PARP14_1	GO:0003950	Protein mono-ADP-ribosyltransferase PARP14	OT
HYPPUEv3G00000326253	69.7933	-1.74756	0.489231	-3.57205	0.000354191	0.0708884	up in black	1.14943	LG16	NA	gene	5173506	5174677	NA	+	NA	ID=HYPPUEv3G00000326253;Name=PARP9;date_creation=2021-12-07;date_last_modified=2021-12-07;gene_id=HYPPUEv3G00000326253;owner=admin@local.host	PARP9	NA	Protein mono-ADP-ribosyltransferase PARP9	OT
HYPPUEv3G00000334653	7.37755	-4.63064	1.39356	-3.32288	0.000890943	0.093648	up in black	1.0285	LG16	NA	gene	14979735	14984948	NA	+	NA	ID=HYPPUEv3G00000334653;Name=EVM prediction LG16.516;date_creation=2021-12-07;date_last_modified=2021-12-07;gene_id=HYPPUEv3G00000334653;owner=admin@local.host	EVM prediction LG16.516	GO:0002224,GO:0004888,GO:0006955,GO:0016021,GO:0005515,GO:0007165	NA	OT
HYPPUEv3G00000343944	117.866	-2.52515	0.599631	-4.21117	2,54052464595144e-05	0.0215589	up in black	1.66637	LG16	NA	gene	23659296	23668636	NA	-	NA	ID=HYPPUEv3G00000343944;Name=EVM prediction LG16.935;date_creation=2021-12-07;date_last_modified=2021-12-07;gene_id=HYPPUEv3G00000343944;owner=admin@local.host	EVM prediction LG16.935	NA	NA	OT
HYPPUEv3G00000344805	1040.56	-0.330118	0.0946703	-3.48703	0.000488415	0.0800504	up in black	1.09664	LG16	NA	gene	24676232	24686501	NA	+	NA	ID=HYPPUEv3G00000344805;Name=EVM prediction LG16.992;date_creation=2021-12-07;date_last_modified=2021-12-07;gene_id=HYPPUEv3G00000344805;owner=admin@local.host	EVM prediction LG16.992	NA	NA	OT
HYPPUEv3G00000351097	21.8381	-1.92429	0.514824	-3.73776	0.000185664	0.0540421	up in black	1.26727	LG17	NA	gene	9004974	9013104	NA	-	NA	ID=HYPPUEv3G00000351097;Name=EVM prediction LG17.337;date_creation=2021-12-07;date_last_modified=2021-12-07;gene_id=HYPPUEv3G00000351097;owner=admin@local.host	EVM prediction LG17.337	GO:0005102,GO:0010387,GO:0050862	NA	OT
HYPPUEv3G00000357942	331.498	-0.499625	0.134409	-3.71721	0.000201436	0.0540944	up in black	1.26685	LG17	NA	gene	14544205	14552553	NA	-	NA	ID=HYPPUEv3G00000357942;Name=EVM prediction LG17.657;date_creation=2021-12-07;date_last_modified=2021-12-07;gene_id=HYPPUEv3G00000357942;owner=admin@local.host	EVM prediction LG17.657	GO:0016021	NA	OT
HYPPUEv3G00000358849	17.2315	-3.08645	0.812012	-3.80099	0.000144117	0.0485307	up in black	1.31398	LG17	NA	gene	15136322	15147105	NA	+	NA	ID=HYPPUEv3G00000358849;Name=EVM prediction LG17.705;date_creation=2021-12-07;date_last_modified=2021-12-07;gene_id=HYPPUEv3G00000358849;owner=admin@local.host	EVM prediction LG17.705	GO:0003872,GO:0006096	NA	OT
HYPPUEv3G00000362663	25.4352	-1.99647	0.601805	-3.31748	0.00090835	0.0949293	up in black	1.0226	LG17	NA	gene	18323114	18324640	NA	+	NA	ID=HYPPUEv3G00000362663;Name=EVM prediction LG17.876;date_creation=2021-12-07;date_last_modified=2021-12-07;gene_id=HYPPUEv3G00000362663;owner=admin@local.host	EVM prediction LG17.876	NA	NA	OT
HYPPUEv3G00000367786	27.9907	-1.03197	0.298437	-3.45792	0.000544358	0.0834695	up in black	1.07847	LG17	NA	gene	24935087	24975232	NA	+	NA	ID=HYPPUEv3G00000367786;Name=EVM prediction LG17.1110;date_creation=2021-12-07;date_last_modified=2021-12-07;gene_id=HYPPUEv3G00000367786;owner=admin@local.host	EVM prediction LG17.1110	NA	NA	OT
HYPPUEv3G00000370520	213.848	-0.470072	0.13595	-3.45769	0.000544819	0.0834695	up in black	1.07847	LG18	NA	gene	849175	861262	NA	+	NA	ID=HYPPUEv3G00000370520;Name=EVM prediction LG18.36;date_creation=2021-12-07;date_last_modified=2021-12-07;gene_id=HYPPUEv3G00000370520;owner=admin@local.host	EVM prediction LG18.36	GO:0009166,GO:0016787,GO:0016787	NA	OT
HYPPUEv3G00000380679	17.6574	-2.5446	0.641959	-3.9638	7,37661503593041e-05	0.0334497	up in black	1.47561	LG18	NA	gene	11278206	11285034	NA	-	NA	ID=HYPPUEv3G00000380679;Name=EVM prediction LG18.508;date_creation=2021-12-07;date_last_modified=2021-12-07;gene_id=HYPPUEv3G00000380679;owner=admin@local.host	EVM prediction LG18.508	GO:0004672,GO:0006468,GO:0005515	NA	OT
HYPPUEv3G00000380739	376.38	-0.631591	0.171924	-3.67366	0.000239105	0.0583602	up in black	1.23388	LG18	NA	gene	11370157	11373631	NA	-	NA	ID=HYPPUEv3G00000380739;Name=EVM prediction LG18.513;date_creation=2021-12-07;date_last_modified=2021-12-07;gene_id=HYPPUEv3G00000380739;owner=admin@local.host	EVM prediction LG18.513	NA	NA	OT
HYPPUEv3G00000382498	17.0751	-1.46037	0.443257	-3.29463	0.000985515	0.0983949	up in black	1.00703	LG18	NA	gene	13096137	13096937	NA	+	NA	ID=HYPPUEv3G00000382498;Name=EVM prediction LG18.602;date_creation=2021-12-07;date_last_modified=2021-12-07;gene_id=HYPPUEv3G00000382498;owner=admin@local.host	EVM prediction LG18.602	GO:0005576,GO:0006955,GO:0008009,GO:0008009	NA	OT
HYPPUEv3G00000386982	134.835	-1.33722	0.328439	-4.07144	4,67229191559559e-05	0.0275038	up in black	1.56061	LG19	NA	gene	28912	33627	NA	+	NA	ID=HYPPUEv3G00000386982;Name=EVM prediction LG19.5;date_creation=2021-12-07;date_last_modified=2021-12-07;gene_id=HYPPUEv3G00000386982;owner=admin@local.host	EVM prediction LG19.5	GO:0005515	NA	OT
HYPPUEv3G00000388395	213.224	-1.21632	0.30649	-3.96853	7,2317270771988e-05	0.0334497	up in black	1.47561	LG19	NA	gene	1498941	1520881	NA	+	NA	ID=HYPPUEv3G00000388395;Name=EVM prediction LG19.90;date_creation=2021-12-07;date_last_modified=2021-12-07;gene_id=HYPPUEv3G00000388395;owner=admin@local.host	EVM prediction LG19.90	GO:0003876,GO:0032264,GO:0005179,GO:0005576	NA	OT
HYPPUEv3G00000390887	38.8305	-1.46283	0.349006	-4.19141	2,7723142641934e-05	0.0221603	up in black	1.65442	LG19	NA	gene	4372321	4377851	NA	+	NA	ID=HYPPUEv3G00000390887;Name=EVM prediction LG19.214;date_creation=2021-12-07;date_last_modified=2021-12-07;gene_id=HYPPUEv3G00000390887;owner=admin@local.host	EVM prediction LG19.214	GO:0004672,GO:0006468	NA	OT
HYPPUEv3G00000392590	24.6732	-1.45854	0.421661	-3.45904	0.000542107	0.0834695	up in black	1.07847	LG19	NA	gene	6625067	6629892	NA	-	NA	ID=HYPPUEv3G00000392590;Name=EVM prediction LG19.305;date_creation=2021-12-07;date_last_modified=2021-12-07;gene_id=HYPPUEv3G00000392590;owner=admin@local.host	EVM prediction LG19.305	GO:0033178,GO:0046961,GO:1902600	NA	OT
HYPPUEv3G00000393020	387.013	-0.697496	0.1301	-5.36121	8,26663724062143e-08	0.000438442	up in black	3.35809	LG19	NA	gene	7298117	7308121	NA	-	NA	ID=HYPPUEv3G00000393020;Name=EVM prediction LG19.323;date_creation=2021-12-07;date_last_modified=2021-12-07;gene_id=HYPPUEv3G00000393020;owner=admin@local.host	EVM prediction LG19.323	NA	NA	OT
HYPPUEv3G00000393527	196.42	-0.427049	0.113508	-3.76229	0.000168363	0.0533107	up in black	1.27319	LG19	NA	gene	7969837	7974731	NA	-	NA	ID=HYPPUEv3G00000393527;Name=EVM prediction LG19.341;date_creation=2021-12-07;date_last_modified=2021-12-07;gene_id=HYPPUEv3G00000393527;owner=admin@local.host	EVM prediction LG19.341	NA	NA	OT
HYPPUEv3G00000405638	386.611	-0.416223	0.0874131	-4.76156	1,92097434997675e-06	0.00452816	up in black	2.34408	LG19	NA	gene	18359279	18373954	NA	-	NA	ID=HYPPUEv3G00000405638;Name=EVM prediction LG19.859;date_creation=2021-12-07;date_last_modified=2021-12-07;gene_id=HYPPUEv3G00000405638;owner=admin@local.host	EVM prediction LG19.859	NA	NA	OT
HYPPUEv3G00000409822	131.966	-1.32672	0.37637	-3.52503	0.000423433	0.0761282	up in black	1.11845	LG19	NA	gene	22981497	23013602	NA	-	NA	ID=HYPPUEv3G00000409822;Name=EVM prediction LG19.1078;date_creation=2021-12-07;date_last_modified=2021-12-07;gene_id=HYPPUEv3G00000409822;owner=admin@local.host	EVM prediction LG19.1078	GO:0005515	NA	OT
HYPPUEv3G00000418450	323.279	-0.500113	0.143553	-3.48383	0.000494302	0.0800504	up in black	1.09664	LG20	NA	gene	8053673	8066809	NA	-	NA	ID=HYPPUEv3G00000418450;Name=EVM prediction LG20.224;date_creation=2021-12-07;date_last_modified=2021-12-07;gene_id=HYPPUEv3G00000418450;owner=admin@local.host	EVM prediction LG20.224	GO:0005515,GO:0005524,GO:0016887,GO:0006325,GO:0006355,GO:0016887	NA	OT
HYPPUEv3G00000418582	224.018	-1.19484	0.343607	-3.47736	0.000506378	0.0813849	up in black	1.08946	LG20	NA	gene	8095022	8108909	NA	-	NA	ID=HYPPUEv3G00000418582;Name=EVM prediction LG20.230;date_creation=2021-12-07;date_last_modified=2021-12-07;gene_id=HYPPUEv3G00000418582;owner=admin@local.host	EVM prediction LG20.230	GO:0016021	NA	OT
HYPPUEv3G00000419413	44.8526	-2.37441	0.539039	-4.4049	1,05834768574976e-05	0.0132076	up in black	1.87918	LG20	NA	gene	8959848	8961056	NA	-	NA	ID=HYPPUEv3G00000419413;Name=EVM prediction LG20.272;date_creation=2021-12-07;date_last_modified=2021-12-07;gene_id=HYPPUEv3G00000419413;owner=admin@local.host	EVM prediction LG20.272	GO:0008270	NA	OT
HYPPUEv3G00000430836	72.4583	-2.83297	0.754964	-3.75246	0.000175107	0.0538389	up in black	1.2689	LG20	NA	gene	17768571	17771481	NA	+	NA	ID=HYPPUEv3G00000430836;Name=EVM prediction LG20.824;date_creation=2021-12-07;date_last_modified=2021-12-07;gene_id=HYPPUEv3G00000430836;owner=admin@local.host	EVM prediction LG20.824	GO:0019815,GO:0050853	NA	OT
HYPPUEv3G00000434302	152.468	-0.896789	0.25987	-3.45091	0.000558693	0.0834695	up in black	1.07847	LG20	NA	gene	21901329	21906904	NA	+	NA	ID=HYPPUEv3G00000434302;Name=EVM prediction LG20.1032;date_creation=2021-12-07;date_last_modified=2021-12-07;gene_id=HYPPUEv3G00000434302;owner=admin@local.host	EVM prediction LG20.1032	GO:0005524,GO:0005524,GO:0016021,GO:0055085,GO:0140359	NA	OT
HYPPUEv3G00000435632	36.6234	-1.23355	0.352351	-3.50091	0.000463668	0.0788502	up in black	1.1032	LG20	NA	gene	24031929	24033050	NA	+	NA	ID=HYPPUEv3G00000435632;Name=EVM prediction LG20.1103;date_creation=2021-12-07;date_last_modified=2021-12-07;gene_id=HYPPUEv3G00000435632;owner=admin@local.host	EVM prediction LG20.1103	GO:0042981	NA	OT
HYPPUEv3G00000435694	1728.22	-0.472176	0.126702	-3.72666	0.000194033	0.0540421	up in black	1.26727	LG20	NA	gene	24116148	24117422	NA	-	NA	ID=HYPPUEv3G00000435694;Name=EVM prediction LG20.1109;date_creation=2021-12-07;date_last_modified=2021-12-07;gene_id=HYPPUEv3G00000435694;owner=admin@local.host	EVM prediction LG20.1109	GO:0042981	NA	OT
HYPPUEv3G00000437187	42.223	-2.54603	0.734893	-3.46449	0.000531233	0.0834695	up in black	1.07847	LG21	NA	gene	1707039	1720910	NA	-	NA	ID=HYPPUEv3G00000437187;Name=EVM prediction LG21.29;date_creation=2021-12-07;date_last_modified=2021-12-07;gene_id=HYPPUEv3G00000437187;owner=admin@local.host	EVM prediction LG21.29	NA	NA	OT
HYPPUEv3G00000438736	293.019	-1.14034	0.30723	-3.7117	0.000205874	0.0542276	up in black	1.26578	LG21	NA	gene	3456260	3460590	NA	+	NA	ID=HYPPUEv3G00000438736;Name=EVM prediction LG21.111;date_creation=2021-12-07;date_last_modified=2021-12-07;gene_id=HYPPUEv3G00000438736;owner=admin@local.host	EVM prediction LG21.111	GO:0008537	NA	OT
HYPPUEv3G00000440236	3730.72	-0.171172	0.050394	-3.39667	0.000682118	0.0867527	up in black	1.06172	LG21	NA	gene	6576543	6577632	NA	-	NA	ID=HYPPUEv3G00000440236;Name=EVM prediction LG21.180;date_creation=2021-12-07;date_last_modified=2021-12-07;gene_id=HYPPUEv3G00000440236;owner=admin@local.host	EVM prediction LG21.180	NA	NA	OT
HYPPUEv3G00000445099	10.4333	-2.11065	0.581649	-3.62874	0.000284809	0.0636024	up in black	1.19653	LG21	NA	gene	11701527	11708006	NA	+	NA	ID=HYPPUEv3G00000445099;Name=EVM prediction LG21.414;date_creation=2021-12-07;date_last_modified=2021-12-07;gene_id=HYPPUEv3G00000445099;owner=admin@local.host	EVM prediction LG21.414	GO:0003677,GO:0005524,GO:0032508	NA	OT
HYPPUEv3G00000447008	1607.24	-0.51876	0.154255	-3.363	0.000771011	0.0894185	up in black	1.04857	LG21	NA	gene	13903571	13904775	NA	+	NA	ID=HYPPUEv3G00000447008;Name=EVM prediction LG21.501;date_creation=2021-12-07;date_last_modified=2021-12-07;gene_id=HYPPUEv3G00000447008;owner=admin@local.host	EVM prediction LG21.501	GO:0036094	NA	OT
HYPPUEv3G00000448185	317.978	-0.70561	0.212898	-3.31431	0.000918695	0.0950737	up in black	1.02194	LG21	NA	gene	15962248	15966731	NA	+	NA	ID=HYPPUEv3G00000448185;Name=EVM prediction LG21.566;date_creation=2021-12-07;date_last_modified=2021-12-07;gene_id=HYPPUEv3G00000448185;owner=admin@local.host	EVM prediction LG21.566	GO:0008537	NA	OT
HYPPUEv3G00000448718	71.8392	-1.13333	0.340949	-3.32405	0.000887195	0.093648	up in black	1.0285	LG21	NA	gene	16428508	16431352	NA	+	NA	ID=HYPPUEv3G00000448718;Name=EVM prediction LG21.587;date_creation=2021-12-07;date_last_modified=2021-12-07;gene_id=HYPPUEv3G00000448718;owner=admin@local.host	EVM prediction LG21.587	GO:0005515	NA	OT
HYPPUEv3G00000449354	50.1031	-1.7506	0.502453	-3.48411	0.000493782	0.0800504	up in black	1.09664	LG21	NA	gene	17124134	17128733	NA	+	NA	ID=HYPPUEv3G00000449354;Name=EVM prediction LG21.603;date_creation=2021-12-07;date_last_modified=2021-12-07;gene_id=HYPPUEv3G00000449354;owner=admin@local.host	EVM prediction LG21.603	GO:0005515,GO:0006909,GO:0016176,GO:0043020,GO:0045730	NA	OT
HYPPUEv3G00000451233	289.405	-0.608708	0.184747	-3.29482	0.000984836	0.0983949	up in black	1.00703	LG21	NA	gene	20047320	20056072	NA	+	NA	ID=HYPPUEv3G00000451233;Name=EVM prediction LG21.697;date_creation=2021-12-07;date_last_modified=2021-12-07;gene_id=HYPPUEv3G00000451233;owner=admin@local.host	EVM prediction LG21.697	GO:0007018,GO:0008569,GO:0030286,GO:0045505,GO:0051959	NA	OT
HYPPUEv3G00000454225	71.4912	-1.1017	0.305609	-3.60493	0.000312233	0.0643109	up in black	1.19172	LG22	NA	gene	2156084	2160817	NA	+	NA	ID=HYPPUEv3G00000454225;Name=EVM prediction LG22.151;date_creation=2021-12-07;date_last_modified=2021-12-07;gene_id=HYPPUEv3G00000454225;owner=admin@local.host	EVM prediction LG22.151	NA	NA	OT
HYPPUEv3G00000456345	6.27255	-4.80523	1.35739	-3.54004	0.000400067	0.073552	up in black	1.13341	LG22	NA	gene	5898565	5902105	NA	+	NA	ID=HYPPUEv3G00000456345;Name=EVM prediction LG22.258;date_creation=2021-12-07;date_last_modified=2021-12-07;gene_id=HYPPUEv3G00000456345;owner=admin@local.host	EVM prediction LG22.258	NA	NA	OT
HYPPUEv3G00000456359	5.30192	-2.49674	0.668093	-3.73711	0.000186146	0.0540421	up in black	1.26727	LG22	NA	gene	5903701	5914972	NA	+	NA	ID=HYPPUEv3G00000456359;Name=EVM prediction LG22.259;date_creation=2021-12-07;date_last_modified=2021-12-07;gene_id=HYPPUEv3G00000456359;owner=admin@local.host	EVM prediction LG22.259	GO:0043031,GO:0050776	NA	OT
HYPPUEv3G00000458255	22.6752	-3.51194	0.770457	-4.55825	5,15812510149922e-06	0.00796153	up in black	2.099	LG22	NA	gene	7689706	7695299	NA	-	NA	ID=HYPPUEv3G00000458255;Name=EVM prediction LG22.338;date_creation=2021-12-07;date_last_modified=2021-12-07;gene_id=HYPPUEv3G00000458255;owner=admin@local.host	EVM prediction LG22.338	NA	NA	OT
HYPPUEv3G00000460585	1646.36	-0.186654	0.0563045	-3.31507	0.000916198	0.0950737	up in black	1.02194	LG22	NA	gene	9973570	10010351	NA	-	NA	ID=HYPPUEv3G00000460585;Name=EVM prediction LG22.458;date_creation=2021-12-07;date_last_modified=2021-12-07;gene_id=HYPPUEv3G00000460585;owner=admin@local.host	EVM prediction LG22.458	GO:0003779,GO:0016192,GO:0045010	NA	OT
HYPPUEv3G00000462692	10.3628	-2.91268	0.87439	-3.3311	0.000865039	0.0936316	up in black	1.02858	LG22	NA	gene	13158490	13166894	NA	-	NA	ID=HYPPUEv3G00000462692;Name=EVM prediction LG22.557;date_creation=2021-12-07;date_last_modified=2021-12-07;gene_id=HYPPUEv3G00000462692;owner=admin@local.host	EVM prediction LG22.557	GO:0008270	NA	OT
HYPPUEv3G00000464746	39.0427	-1.31621	0.354008	-3.71803	0.000200786	0.0540944	up in black	1.26685	LG23	NA	gene	2168622	2172160	NA	-	NA	ID=HYPPUEv3G00000464746;Name=EVM prediction LG23.100;date_creation=2021-12-07;date_last_modified=2021-12-07;gene_id=HYPPUEv3G00000464746;owner=admin@local.host	EVM prediction LG23.100	NA	NA	OT
HYPPUEv3G00000466996	395.536	-0.285406	0.0727105	-3.92524	8,66418085767311e-05	0.0360413	up in black	1.4432	LG23	NA	gene	4892659	4903623	NA	+	NA	ID=HYPPUEv3G00000466996;Name=EVM prediction LG23.217;date_creation=2021-12-07;date_last_modified=2021-12-07;gene_id=HYPPUEv3G00000466996;owner=admin@local.host	EVM prediction LG23.217	GO:0005515,GO:0030036,GO:0070836,GO:0097320	NA	OT
HYPPUEv3G00000469192	10.1365	-2.2802	0.6733	-3.38661	0.000707626	0.0877589	up in black	1.05671	LG23	NA	gene	8102276	8104267	NA	+	NA	ID=HYPPUEv3G00000469192;Name=EVM prediction LG23.317;date_creation=2021-12-07;date_last_modified=2021-12-07;gene_id=HYPPUEv3G00000469192;owner=admin@local.host	EVM prediction LG23.317	GO:0005515,GO:0008270,GO:0046872	NA	OT
HYPPUEv3G00000475573	110.952	-1.14322	0.292262	-3.91164	9,16701484920774e-05	0.0373997	up in black	1.42713	LG23	NA	gene	16738124	16742144	NA	+	NA	ID=HYPPUEv3G00000475573;Name=EVM prediction LG23.609;date_creation=2021-12-07;date_last_modified=2021-12-07;gene_id=HYPPUEv3G00000475573;owner=admin@local.host	EVM prediction LG23.609	NA	NA	OT
HYPPUEv3G00000475734	3632.36	-2.37247	0.584618	-4.05815	4,94620380475109e-05	0.0275038	up in black	1.56061	LG23	NA	gene	16885117	16887446	NA	-	NA	ID=HYPPUEv3G00000475734;Name=EVM prediction LG23.616;date_creation=2021-12-07;date_last_modified=2021-12-07;gene_id=HYPPUEv3G00000475734;owner=admin@local.host	EVM prediction LG23.616	GO:0006955,GO:0042612	NA	OT
HYPPUEv3G00000476514	179.634	-2.88811	0.708051	-4.07895	4,52390954529721e-05	0.0274214	up in black	1.56191	LG24	NA	gene	398396	403215	NA	+	NA	ID=HYPPUEv3G00000476514;Name=EVM prediction LG24.24;date_creation=2021-12-07;date_last_modified=2021-12-07;gene_id=HYPPUEv3G00000476514;owner=admin@local.host	EVM prediction LG24.24	GO:0005515	NA	OT
HYPPUEv3G00000476542	59.0186	-2.94976	0.816035	-3.61475	0.000300635	0.0643109	up in black	1.19172	LG24	NA	gene	404006	413320	NA	+	NA	ID=HYPPUEv3G00000476542;Name=EVM prediction LG24.25;date_creation=2021-12-07;date_last_modified=2021-12-07;gene_id=HYPPUEv3G00000476542;owner=admin@local.host	EVM prediction LG24.25	GO:0005515	NA	OT
HYPPUEv3G00000477738	53.4651	-2.08891	0.504563	-4.14003	3,47258852355142e-05	0.0249098	up in black	1.60363	LG24	NA	gene	1268322	1271954	NA	-	NA	ID=HYPPUEv3G00000477738;Name=EVM prediction LG24.90;date_creation=2021-12-07;date_last_modified=2021-12-07;gene_id=HYPPUEv3G00000477738;owner=admin@local.host	EVM prediction LG24.90	GO:0005515,GO:0008270	NA	OT
HYPPUEv3G00000478987	30.457	-2.61703	0.779528	-3.3572	0.000787356	0.0894185	up in black	1.04857	LG24	NA	gene	2235377	2238065	NA	-	NA	ID=HYPPUEv3G00000478987;Name=EVM prediction LG24.156;date_creation=2021-12-07;date_last_modified=2021-12-07;gene_id=HYPPUEv3G00000478987;owner=admin@local.host	EVM prediction LG24.156	GO:0004842,GO:0016567	NA	OT
HYPPUEv3G00000481368	118.06	-0.392576	0.11057	-3.55046	0.000384552	0.0728417	up in black	1.13762	LG24	NA	gene	5452783	5463431	NA	+	NA	ID=HYPPUEv3G00000481368;Name=EVM prediction LG24.284;date_creation=2021-12-07;date_last_modified=2021-12-07;gene_id=HYPPUEv3G00000481368;owner=admin@local.host	EVM prediction LG24.284	GO:0005096	NA	OT
HYPPUEv3G00000482195	2412.69	-0.479981	0.137288	-3.49615	0.000472023	0.0788502	up in black	1.1032	LG24	NA	gene	6081727	6083035	NA	+	NA	ID=HYPPUEv3G00000482195;Name=EVM prediction LG24.325;date_creation=2021-12-07;date_last_modified=2021-12-07;gene_id=HYPPUEv3G00000482195;owner=admin@local.host	EVM prediction LG24.325	GO:0005504,GO:0008289	NA	OT
HYPPUEv3G00000484528	211.385	-0.509576	0.132324	-3.85097	0.000117649	0.0445702	up in black	1.35096	LG24	NA	gene	9676011	9688489	NA	+	NA	ID=HYPPUEv3G00000484528;Name=EVM prediction LG24.428;date_creation=2021-12-07;date_last_modified=2021-12-07;gene_id=HYPPUEv3G00000484528;owner=admin@local.host	EVM prediction LG24.428	NA	NA	OT
HYPPUEv3G00000484598	29.616	-3.26875	0.850982	-3.84115	0.000122461	0.0450982	up in black	1.34584	LG24	NA	gene	9826077	9830820	NA	-	NA	ID=HYPPUEv3G00000484598;Name=EVM prediction LG24.431;date_creation=2021-12-07;date_last_modified=2021-12-07;gene_id=HYPPUEv3G00000484598;owner=admin@local.host	EVM prediction LG24.431	GO:0008146,GO:0016021,GO:0008146,GO:0016021,GO:0016051	NA	OT
HYPPUEv3G00000486264	1478.06	-0.225131	0.0571436	-3.93974	8,15683880516392e-05	0.0346095	up in black	1.46081	LG24	NA	gene	12502605	12523098	NA	+	NA	ID=HYPPUEv3G00000486264;Name=EVM prediction LG24.524;date_creation=2021-12-07;date_last_modified=2021-12-07;gene_id=HYPPUEv3G00000486264;owner=admin@local.host	EVM prediction LG24.524	GO:0016787	NA	OT
HYPPUEv3G00000492696	30.877	-2.81692	0.656875	-4.28837	1,79985907621968e-05	0.0169661	up in black	1.77042	Contig85	NA	gene	110417	112188	NA	-	NA	ID=HYPPUEv3G00000492696;Name=PRET-088;date_creation=2021-12-07;date_last_modified=2021-12-07;gene_id=HYPPUEv3G00000492696;owner=admin@local.host	PRET-088	NA	Transmembrane protein B169L	OT
HYPPUEv3G00000494043	560.258	-2.03499	0.59984	-3.39256	0.000692431	0.0872846	up in black	1.05906	Contig366	NA	gene	859	3294	NA	+	NA	ID=HYPPUEv3G00000494043;Name=MR1_0;date_creation=2021-12-13;date_last_modified=2021-12-13;gene_id=HYPPUEv3G00000494043;owner=admin@local.host	MR1_0	NA	Major histocompatibility complex class I-related gene protein	OT
HYPPUEv3G00000496010	57.2249	-0.761695	0.225447	-3.37859	0.000728574	0.0882509	up in black	1.05428	Contig9554	NA	gene	329420	331970	NA	+	NA	ID=HYPPUEv3G00000496010;Name=SKINT3;date_creation=2021-12-07;date_last_modified=2021-12-13;gene_id=HYPPUEv3G00000496010;owner=admin@local.host	SKINT3	NA	Selection and upkeep of intraepithelial T-cells protein 3	OT
HYPPUEv3G00000496503	30.246	-3.23038	0.786443	-4.10758	3,99818914974309e-05	0.0257035	up in black	1.59001	Contig9554	NA	gene	538844	546647	NA	+	NA	ID=HYPPUEv3G00000496503;Name=P2RX5_0;date_creation=2021-12-07;date_last_modified=2021-12-13;gene_id=HYPPUEv3G00000496503;owner=admin@local.host	P2RX5_0	GO:0001614,GO:0005216,GO:0005524,GO:0006811,GO:0016020	P2X purinoceptor 5	OT
HYPPUEv3G00000501038	59.6705	-1.71279	0.43301	-3.95553	7,63655998344626e-05	0.033752	up in black	1.4717	Contig10764	NA	gene	168803	176828	NA	-	NA	ID=HYPPUEv3G00000501038;Name=TBC1D10A_0;date_creation=2021-12-08;date_last_modified=2021-12-08;gene_id=HYPPUEv3G00000501038;owner=admin@local.host	TBC1D10A_0	NA	TBC1 domain family member 10A	OT
HYPPUEv3G00000505867	81.7459	-0.951013	0.23541	-4.03981	5,34952294977306e-05	0.0275147	up in black	1.56044	Contig11029	NA	gene	24001	71292	NA	-	NA	ID=HYPPUEv3G00000505867;Name=PIEZO1;date_creation=2021-12-07;date_last_modified=2021-12-07;gene_id=HYPPUEv3G00000505867;owner=admin@local.host	PIEZO1	GO:0008381,GO:0016021	Piezo-type mechanosensitive ion channel component 1	OT
HYPPUEv3G00000507296	1287.89	-0.857615	0.189586	-4.52362	6,07908415604607e-06	0.00806049	up in black	2.09364	Contig11117	NA	gene	61825	85439	NA	+	NA	ID=HYPPUEv3G00000507296;Name=VCAN_0;date_creation=2021-12-07;date_last_modified=2021-12-07;gene_id=HYPPUEv3G00000507296;owner=admin@local.host	VCAN_0	GO:0005540,GO:0007155	Versican core protein	OT
HYPPUEv3G00000510143	145.653	-2.63729	0.570808	-4.62026	3,83254006982081e-06	0.00677561	up in black	2.16905	Contig11294	NA	gene	42034	52834	NA	+	NA	ID=HYPPUEv3G00000510143;Name=CLDN20_1;date_creation=2021-12-07;date_last_modified=2021-12-13;gene_id=HYPPUEv3G00000510143;owner=admin@local.host	CLDN20_1	GO:0005198,GO:0005923,GO:0016021	Claudin-20	OT
HYPPUEv3G00000520954	59.5344	-1.13303	0.299164	-3.78732	0.000152281	0.049645	up in black	1.30412	Contig11575	NA	gene	51	7372	NA	+	NA	ID=HYPPUEv3G00000520954;Name=NLRP12_3;date_creation=2021-12-13;date_last_modified=2021-12-13;gene_id=HYPPUEv3G00000520954;owner=admin@local.host	NLRP12_3	GO:0005515,GO:0042981	NACHT, LRR and PYD domains-containing protein 12	OT
HYPPUEv3G00000521254	377.071	-2.08898	0.626306	-3.3354	0.000851758	0.0936272	up in black	1.0286	Contig11593	NA	gene	13	14730	NA	-	NA	ID=HYPPUEv3G00000521254;Name=PARP14_0;date_creation=2021-12-07;date_last_modified=2021-12-07;gene_id=HYPPUEv3G00000521254;owner=admin@local.host	PARP14_0	NA	Protein mono-ADP-ribosyltransferase PARP14	OT
HYPPUEv3G00000525751	1382.18	-0.163733	0.0497272	-3.29264	0.000992529	0.0983949	up in black	1.00703	Contig11801	NA	gene	158608	164343	NA	-	NA	ID=HYPPUEv3G00000525751;Name=PSMF1;date_creation=2021-12-07;date_last_modified=2021-12-07;gene_id=HYPPUEv3G00000525751;owner=admin@local.host	PSMF1	GO:0004866,GO:0043161,GO:0070628	Proteasome inhibitor PI31 subunit	OT
HYPPUEv3G00000526615	17.4764	-2.77349	0.842011	-3.29389	0.000988098	0.0983949	up in black	1.00703	Contig11833	NA	gene	40327	40710	NA	-	NA	ID=HYPPUEv3G00000526615;Name=ZGC:112234_0;date_creation=2021-12-13;date_last_modified=2021-12-13;gene_id=HYPPUEv3G00000526615;owner=admin@local.host	ZGC:112234_0	GO:0000786,GO:0003677,GO:0030527,GO:0003677	Histone H2B 1/2	OT
HYPPUEv3G00000530292	14.6866	-1.13703	0.341203	-3.33243	0.000860921	0.0936316	up in black	1.02858	Contig12021	NA	gene	1557	2789	NA	-	NA	ID=HYPPUEv3G00000530292;Name=CD274_0;date_creation=2021-12-13;date_last_modified=2021-12-13;gene_id=HYPPUEv3G00000530292;owner=admin@local.host	CD274_0	NA	Programmed cell death 1 ligand 1	OT
HYPPUEv3G00000530318	106.43	-0.64087	0.190908	-3.35695	0.000788074	0.0894185	up in black	1.04857	Contig12021	NA	gene	11970	14783	NA	-	NA	ID=HYPPUEv3G00000530318;Name=SKINT4;date_creation=2021-12-13;date_last_modified=2021-12-13;gene_id=HYPPUEv3G00000530318;owner=admin@local.host	SKINT4	NA	Selection and upkeep of intraepithelial T-cells protein 4	OT
HYPPUEv3G00000006434	1876.81	0.161727	0.0468857	3.44938	0.000561872	0.0924327	up in barred	1.03417	LG01	NA	gene	7049231	7054554	NA	+	NA	ID=HYPPUEv3G00000006434;Name=TRIM3_0;date_creation=2021-12-08;date_last_modified=2021-12-08;gene_id=HYPPUEv3G00000006434;owner=admin@local.host	TRIM3_0	GO:0005515,GO:0008270	Tripartite motif-containing protein 3	TEL
HYPPUEv3G00000012839	2173.77	0.1494	0.0435244	3.43254	0.000597945	0.0947872	up in barred	1.02325	LG01	NA	gene	14610152	14636831	NA	-	NA	ID=HYPPUEv3G00000012839;Name=PAFAH1B1;date_creation=2021-12-08;date_last_modified=2021-12-08;gene_id=HYPPUEv3G00000012839;owner=admin@local.host	PAFAH1B1	GO:0005515	Lissencephaly-1 homolog	TEL
HYPPUEv3G00000038677	59.2321	1.36279	0.260337	5.23471	1,65239919660364e-07	0.00160382	up in barred	2.79484	LG02	NA	gene	26478353	26490625	NA	+	NA	ID=HYPPUEv3G00000038677;Name=CFAP70;date_creation=2021-12-07;date_last_modified=2021-12-07;gene_id=HYPPUEv3G00000038677;owner=admin@local.host	CFAP70	GO:0005515	Cilia- and flagella-associated protein 70	TEL
HYPPUEv3G00000039559	489.76	0.372333	0.0993208	3.74879	0.000177689	0.0507251	up in barred	1.29478	LG02	NA	gene	28559335	28789852	NA	-	NA	ID=HYPPUEv3G00000039559;Name=NAV2;date_creation=2021-12-07;date_last_modified=2021-12-07;gene_id=HYPPUEv3G00000039559;owner=admin@local.host	NAV2	GO:0005515,GO:0022008	Neuron navigator 2	TEL
HYPPUEv3G00000047036	9460.69	0.209477	0.0497468	4.21086	2,54397105463186e-05	0.0220414	up in barred	1.65676	LG03	NA	gene	5689699	5703428	NA	+	NA	ID=HYPPUEv3G00000047036;Name=GAD1_1;date_creation=2021-12-07;date_last_modified=2021-12-07;gene_id=HYPPUEv3G00000047036;owner=admin@local.host	GAD1_1	GO:0016830,GO:0019752,GO:0030170	Glutamate decarboxylase 1	TEL
HYPPUEv3G00000074631	1470.98	0.325926	0.0875862	3.72121	0.000198272	0.0552185	up in barred	1.25792	LG04	NA	gene	12489808	12499330	NA	+	NA	ID=HYPPUEv3G00000074631;Name=C4ORF50;date_creation=2021-12-07;date_last_modified=2021-12-07;gene_id=HYPPUEv3G00000074631;owner=admin@local.host	C4ORF50	NA	Uncharacterized protein C4orf50	TEL
HYPPUEv3G00000080054	260.82	1.70305	0.469491	3.62743	0.000286254	0.0653737	up in barred	1.1846	LG04	NA	gene	20491998	20545449	NA	+	NA	ID=HYPPUEv3G00000080054;Name=RXFP1;date_creation=2021-12-07;date_last_modified=2021-12-07;gene_id=HYPPUEv3G00000080054;owner=admin@local.host	RXFP1	GO:0004930,GO:0007186,GO:0016021,GO:0005515	Relaxin receptor 1	TEL
HYPPUEv3G00000080753	1432.75	0.240416	0.0682112	3.52459	0.000424146	0.0773587	up in barred	1.11149	LG04	NA	gene	22142272	22174814	NA	-	NA	ID=HYPPUEv3G00000080753;Name=ANKRD50;date_creation=2021-12-07;date_last_modified=2021-12-07;gene_id=HYPPUEv3G00000080753;owner=admin@local.host	ANKRD50	GO:0005515	Ankyrin repeat domain-containing protein 50	TEL
HYPPUEv3G00000107375	84.8482	0.642413	0.157726	4.07298	4,64155402815359e-05	0.023103	up in barred	1.63633	LG06	NA	gene	6480539	6480886	NA	+	NA	ID=HYPPUEv3G00000107375;Name=NGR_A01360;date_creation=2021-12-07;date_last_modified=2021-12-07;gene_id=HYPPUEv3G00000107375;owner=admin@local.host	NGR_A01360	NA	UPF0262 protein y4uD	TEL
HYPPUEv3G00000144133	180.258	0.43295	0.107238	4.03727	5,40759796152964e-05	0.0249934	up in barred	1.60217	LG08	NA	gene	689941	730526	NA	+	NA	ID=HYPPUEv3G00000144133;Name=GPC1_1;date_creation=2021-12-07;date_last_modified=2021-12-07;gene_id=HYPPUEv3G00000144133;owner=admin@local.host	GPC1_1	GO:0009966,GO:0046658,GO:0062023	Glypican-1	TEL
HYPPUEv3G00000158727	287.52	0.354439	0.094104	3.76646	0.000165579	0.0494495	up in barred	1.30584	LG08	NA	gene	17575430	17632271	NA	-	NA	ID=HYPPUEv3G00000158727;Name=PBX1_1;date_creation=2021-12-07;date_last_modified=2021-12-07;gene_id=HYPPUEv3G00000158727;owner=admin@local.host	PBX1_1	GO:0003677,GO:0003700,GO:0005634	Pre-B-cell leukemia transcription factor 1	TEL
HYPPUEv3G00000165085	229.504	0.402717	0.111866	3.59999	0.000318227	0.0691452	up in barred	1.16024	LG08	NA	gene	23476676	23498232	NA	-	NA	ID=HYPPUEv3G00000165085;Name=KIT;date_creation=2021-12-07;date_last_modified=2021-12-07;gene_id=HYPPUEv3G00000165085;owner=admin@local.host	KIT	GO:0004672,GO:0006468	Mast/stem cell growth factor receptor Kit	TEL
HYPPUEv3G00000165191	597.309	0.288347	0.0746678	3.86173	0.000112588	0.0403333	up in barred	1.39434	LG08	NA	gene	23638792	23675789	NA	+	NA	ID=HYPPUEv3G00000165191;Name=LNX1;date_creation=2021-12-07;date_last_modified=2021-12-07;gene_id=HYPPUEv3G00000165191;owner=admin@local.host	LNX1	GO:0005515	E3 ubiquitin-protein ligase LNX	TEL
HYPPUEv3G00000168446	833.138	0.679072	0.184871	3.67322	0.000239512	0.0581177	up in barred	1.23569	LG08	NA	gene	26962153	26989149	NA	+	NA	ID=HYPPUEv3G00000168446;Name=KIFAP3_1;date_creation=2021-12-07;date_last_modified=2021-12-07;gene_id=HYPPUEv3G00000168446;owner=admin@local.host	KIFAP3_1	GO:0005871,GO:0019894	Kinesin-associated protein 3	TEL
HYPPUEv3G00000179098	455.015	0.305425	0.0761157	4.01263	6,00448389214365e-05	0.0254653	up in barred	1.59405	LG09	NA	gene	11756636	11768763	NA	+	NA	ID=HYPPUEv3G00000179098;Name=PRKACA_0;date_creation=2021-12-07;date_last_modified=2021-12-07;gene_id=HYPPUEv3G00000179098;owner=admin@local.host	PRKACA_0	GO:0004672,GO:0005524,GO:0006468	cAMP-dependent protein kinase catalytic subunit alpha	TEL
HYPPUEv3G00000182043	492.235	0.400021	0.103018	3.88302	0.000103168	0.0385135	up in barred	1.41439	LG09	NA	gene	15641997	15667693	NA	-	NA	ID=HYPPUEv3G00000182043;Name=APBB2_1;date_creation=2021-12-07;date_last_modified=2021-12-07;gene_id=HYPPUEv3G00000182043;owner=admin@local.host	APBB2_1	GO:0001540,GO:0005515	Amyloid-beta A4 precursor protein-binding family B member 2	TEL
HYPPUEv3G00000187186	839.032	0.270932	0.0782849	3.46085	0.000538477	0.0893412	up in barred	1.04895	LG09	NA	gene	20639134	20648401	NA	+	NA	ID=HYPPUEv3G00000187186;Name=TSPAN5_1;date_creation=2021-12-07;date_last_modified=2021-12-07;gene_id=HYPPUEv3G00000187186;owner=admin@local.host	TSPAN5_1	GO:0016021	Tetraspanin-5	TEL
HYPPUEv3G00000189575	538.436	0.255449	0.0618835	4.1279	3,66088262147954e-05	0.0220414	up in barred	1.65676	LG09	NA	gene	23414402	23415724	NA	-	NA	ID=HYPPUEv3G00000189575;Name=REST-A;date_creation=2021-12-07;date_last_modified=2021-12-07;gene_id=HYPPUEv3G00000189575;owner=admin@local.host	REST-A	NA	RE1-silencing transcription factor A	TEL
HYPPUEv3G00000196942	42.1173	0.66497	0.182539	3.6429	0.000269588	0.0632493	up in barred	1.19894	LG10	NA	gene	8380199	8387319	NA	-	NA	ID=HYPPUEv3G00000196942;Name=COL8A2;date_creation=2021-12-07;date_last_modified=2021-12-07;gene_id=HYPPUEv3G00000196942;owner=admin@local.host	COL8A2	NA	Collagen alpha-2(VIII) chain	TEL
HYPPUEv3G00000204492	173.872	0.440876	0.119638	3.68508	0.000228633	0.0576392	up in barred	1.23928	LG10	NA	gene	16395911	16455250	NA	-	NA	ID=HYPPUEv3G00000204492;Name=OSBPL10;date_creation=2021-12-07;date_last_modified=2021-12-07;gene_id=HYPPUEv3G00000204492;owner=admin@local.host	OSBPL10	GO:0008289	Oxysterol-binding protein-related protein 10	TEL
HYPPUEv3G00000206757	339.849	0.341813	0.100167	3.41242	0.000643899	0.0991209	up in barred	1.00383	LG10	NA	gene	18922789	18958847	NA	+	NA	ID=HYPPUEv3G00000206757;Name=ERF;date_creation=2021-12-07;date_last_modified=2021-12-07;gene_id=HYPPUEv3G00000206757;owner=admin@local.host	ERF	GO:0000122,GO:0001217,GO:0003700,GO:0006355,GO:0043565,GO:0003700,GO:0006357	ETS domain-containing transcription factor ERF	TEL
HYPPUEv3G00000211833	1039.52	0.196658	0.0479388	4.10227	4,09120209465943e-05	0.0220607	up in barred	1.65638	LG11	NA	gene	1945445	1952092	NA	-	NA	ID=HYPPUEv3G00000211833;Name=LRRC4B;date_creation=2021-12-07;date_last_modified=2021-12-07;gene_id=HYPPUEv3G00000211833;owner=admin@local.host	LRRC4B	GO:0005515	Leucine-rich repeat-containing protein 4B	TEL
HYPPUEv3G00000218939	1097.37	0.309849	0.080811	3.83425	0.000125949	0.0428934	up in barred	1.36761	LG11	NA	gene	8590567	8611639	NA	+	NA	ID=HYPPUEv3G00000218939;Name=BAHCC1;date_creation=2021-12-07;date_last_modified=2021-12-07;gene_id=HYPPUEv3G00000218939;owner=admin@local.host	BAHCC1	GO:0003682	BAH and coiled-coil domain-containing protein 1	TEL
HYPPUEv3G00000228326	918.245	0.195667	0.0474208	4.1262	3,68813192264162e-05	0.0220414	up in barred	1.65676	LG11	NA	gene	17311849	17318658	NA	+	NA	ID=HYPPUEv3G00000228326;Name=TOM1_1;date_creation=2021-12-07;date_last_modified=2021-12-07;gene_id=HYPPUEv3G00000228326;owner=admin@local.host	TOM1_1	GO:0035091,GO:0043130	Target of Myb protein 1	TEL
HYPPUEv3G00000247145	12.9177	2.97511	0.8318	3.57672	0.000347937	0.0717823	up in barred	1.14398	LG12	NA	gene	15230319	15235124	NA	+	NA	ID=HYPPUEv3G00000247145;Name=DNASE1L1;date_creation=2021-12-07;date_last_modified=2021-12-07;gene_id=HYPPUEv3G00000247145;owner=admin@local.host	DNASE1L1	GO:0003824	Deoxyribonuclease-1-like 1	TEL
HYPPUEv3G00000249703	225.25	0.528158	0.151169	3.49383	0.000476136	0.0817943	up in barred	1.08728	LG12	NA	gene	18010580	18019324	NA	-	NA	ID=HYPPUEv3G00000249703;Name=VWA5B1_0;date_creation=2021-12-07;date_last_modified=2021-12-07;gene_id=HYPPUEv3G00000249703;owner=admin@local.host	VWA5B1_0	NA	von Willebrand factor A domain-containing protein 5B1	TEL
HYPPUEv3G00000266021	377.161	0.233268	0.0652954	3.5725	0.000353587	0.0717823	up in barred	1.14398	LG13	NA	gene	10076290	10091937	NA	+	NA	ID=HYPPUEv3G00000266021;Name=RNF122;date_creation=2021-12-07;date_last_modified=2021-12-07;gene_id=HYPPUEv3G00000266021;owner=admin@local.host	RNF122	NA	RING finger protein 122	TEL
HYPPUEv3G00000268523	423.218	0.300822	0.0791372	3.80128	0.000143953	0.0465735	up in barred	1.33186	LG13	NA	gene	13510916	13695529	NA	-	NA	ID=HYPPUEv3G00000268523;Name=UNC5C_0;date_creation=2021-12-07;date_last_modified=2021-12-07;gene_id=HYPPUEv3G00000268523;owner=admin@local.host	UNC5C_0	GO:0005042,GO:0016021,GO:0038007,GO:0005515,GO:0007165	Netrin receptor UNC5C	TEL
HYPPUEv3G00000273678	661.468	0.211357	0.0601529	3.51366	0.00044197	0.0779956	up in barred	1.10793	LG13	NA	gene	17069743	17106520	NA	-	NA	ID=HYPPUEv3G00000273678;Name=MEF2C_2;date_creation=2021-12-07;date_last_modified=2021-12-07;gene_id=HYPPUEv3G00000273678;owner=admin@local.host	MEF2C_2	GO:0003677,GO:0046983	Myocyte-specific enhancer factor 2C	TEL
HYPPUEv3G00000302092	169.558	0.496151	0.123562	4.01539	5,93477967177953e-05	0.0254653	up in barred	1.59405	LG15	NA	gene	333401	343276	NA	+	NA	ID=HYPPUEv3G00000302092;Name=BCL11B_1;date_creation=2021-12-07;date_last_modified=2021-12-07;gene_id=HYPPUEv3G00000302092;owner=admin@local.host	BCL11B_1	NA	B-cell lymphoma/leukemia 11B	TEL
HYPPUEv3G00000304080	2921.33	0.244056	0.0643296	3.79384	0.000148335	0.0472044	up in barred	1.32602	LG15	NA	gene	2423993	2459388	NA	-	NA	ID=HYPPUEv3G00000304080;Name=UNC79;date_creation=2021-12-07;date_last_modified=2021-12-07;gene_id=HYPPUEv3G00000304080;owner=admin@local.host	UNC79	GO:0005515	Protein unc-79 homolog	TEL
HYPPUEv3G00000308483	1157.44	0.304414	0.0739231	4.11798	3,8221375319514e-05	0.0220414	up in barred	1.65676	LG15	NA	gene	7019671	7097077	NA	+	NA	ID=HYPPUEv3G00000308483;Name=MEIS2;date_creation=2021-12-07;date_last_modified=2021-12-07;gene_id=HYPPUEv3G00000308483;owner=admin@local.host	MEIS2	GO:0003677,GO:0006355	Homeobox protein Meis2	TEL
HYPPUEv3G00000331313	306.003	0.424816	0.120746	3.51827	0.000434376	0.0773587	up in barred	1.11149	LG16	NA	gene	12244750	12263226	NA	-	NA	ID=HYPPUEv3G00000331313;Name=EVM prediction LG16.380;date_creation=2021-12-07;date_last_modified=2021-12-07;gene_id=HYPPUEv3G00000331313;owner=admin@local.host	EVM prediction LG16.380	GO:0003677,GO:0005515	NA	TEL
HYPPUEv3G00000350582	2396.53	0.230146	0.0573043	4.0162	5,91429221981059e-05	0.0254653	up in barred	1.59405	LG17	NA	gene	8214655	8217436	NA	-	NA	ID=HYPPUEv3G00000350582;Name=EVM prediction LG17.311;date_creation=2021-12-07;date_last_modified=2021-12-07;gene_id=HYPPUEv3G00000350582;owner=admin@local.host	EVM prediction LG17.311	NA	NA	TEL
HYPPUEv3G00000367307	1062.11	0.289771	0.0696599	4.1598	3,18530331296951e-05	0.0220414	up in barred	1.65676	LG17	NA	gene	24220891	24255629	NA	+	NA	ID=HYPPUEv3G00000367307;Name=EVM prediction LG17.1091;date_creation=2021-12-07;date_last_modified=2021-12-07;gene_id=HYPPUEv3G00000367307;owner=admin@local.host	EVM prediction LG17.1091	GO:0005515	NA	TEL
HYPPUEv3G00000367438	466.576	0.244037	0.0702229	3.47517	0.00051053	0.0858405	up in barred	1.06631	LG17	NA	gene	24459369	24462463	NA	+	NA	ID=HYPPUEv3G00000367438;Name=EVM prediction LG17.1096;date_creation=2021-12-07;date_last_modified=2021-12-07;gene_id=HYPPUEv3G00000367438;owner=admin@local.host	EVM prediction LG17.1096	NA	NA	TEL
HYPPUEv3G00000368129	213.468	0.462519	0.122964	3.76143	0.000168947	0.049691	up in barred	1.30372	LG17	NA	gene	25731578	25846554	NA	+	NA	ID=HYPPUEv3G00000368129;Name=EVM prediction LG17.1129;date_creation=2021-12-07;date_last_modified=2021-12-07;gene_id=HYPPUEv3G00000368129;owner=admin@local.host	EVM prediction LG17.1129	GO:0004672,GO:0006468,GO:0004713,GO:0005004,GO:0005515	NA	TEL
HYPPUEv3G00000370500	404.51	0.318546	0.0860778	3.70068	0.000215024	0.056406	up in barred	1.24867	LG18	NA	gene	794332	795567	NA	-	NA	ID=HYPPUEv3G00000370500;Name=EVM prediction LG18.32;date_creation=2021-12-07;date_last_modified=2021-12-07;gene_id=HYPPUEv3G00000370500;owner=admin@local.host	EVM prediction LG18.32	GO:0004930,GO:0007186,GO:0016021,GO:0004993,GO:0005887,GO:0007186,GO:0007268,GO:0042310,GO:0046849,GO:0050795	NA	TEL
HYPPUEv3G00000378623	4001.53	0.161299	0.0394798	4.0856	4,39631350532171e-05	0.0230652	up in barred	1.63704	LG18	NA	gene	8912451	8945986	NA	+	NA	ID=HYPPUEv3G00000378623;Name=EVM prediction LG18.407;date_creation=2021-12-07;date_last_modified=2021-12-07;gene_id=HYPPUEv3G00000378623;owner=admin@local.host	EVM prediction LG18.407	GO:0004930,GO:0007186,GO:0004930,GO:0007186,GO:0016021	NA	TEL
HYPPUEv3G00000379420	80.5865	0.657367	0.182317	3.60563	0.000311397	0.0686913	up in barred	1.1631	LG18	NA	gene	9933375	9939340	NA	+	NA	ID=HYPPUEv3G00000379420;Name=EVM prediction LG18.441;date_creation=2021-12-07;date_last_modified=2021-12-07;gene_id=HYPPUEv3G00000379420;owner=admin@local.host	EVM prediction LG18.441	GO:0004930,GO:0007186,GO:0016021	NA	TEL
HYPPUEv3G00000417306	93.9362	0.630126	0.161618	3.89886	9,66476954855785e-05	0.0368965	up in barred	1.43301	LG20	NA	gene	5989538	5991817	NA	-	NA	ID=HYPPUEv3G00000417306;Name=EVM prediction LG20.173;date_creation=2021-12-07;date_last_modified=2021-12-07;gene_id=HYPPUEv3G00000417306;owner=admin@local.host	EVM prediction LG20.173	GO:0003700,GO:0006355,GO:0003700,GO:0045893	NA	TEL
HYPPUEv3G00000429231	1054.91	0.176984	0.0479069	3.69433	0.000220466	0.0570626	up in barred	1.24365	LG20	NA	gene	16565787	16586406	NA	-	NA	ID=HYPPUEv3G00000429231;Name=EVM prediction LG20.747;date_creation=2021-12-07;date_last_modified=2021-12-07;gene_id=HYPPUEv3G00000429231;owner=admin@local.host	EVM prediction LG20.747	GO:0003677,GO:0006338,GO:0005524,GO:0140658	NA	TEL
HYPPUEv3G00000435533	662.887	0.322652	0.0732532	4.40461	1,05974696442347e-05	0.0205718	up in barred	1.68673	LG20	NA	gene	23680180	23746122	NA	-	NA	ID=HYPPUEv3G00000435533;Name=EVM prediction LG20.1097;date_creation=2021-12-07;date_last_modified=2021-12-07;gene_id=HYPPUEv3G00000435533;owner=admin@local.host	EVM prediction LG20.1097	GO:0005515,GO:0030215	NA	TEL
HYPPUEv3G00000454761	1644.08	0.369921	0.0998023	3.70654	0.000210109	0.056406	up in barred	1.24867	LG22	NA	gene	4270554	4331644	NA	+	NA	ID=HYPPUEv3G00000454761;Name=EVM prediction LG22.184;date_creation=2021-12-07;date_last_modified=2021-12-07;gene_id=HYPPUEv3G00000454761;owner=admin@local.host	EVM prediction LG22.184	GO:0001525,GO:0005021,GO:0007411,GO:0017154,GO:0038084,GO:0016020	NA	TEL
HYPPUEv3G00000457754	11.0119	3.23172	0.829043	3.89814	9,6936049865425e-05	0.0368965	up in barred	1.43301	LG22	NA	gene	7532007	7536581	NA	+	NA	ID=HYPPUEv3G00000457754;Name=EVM prediction LG22.322;date_creation=2021-12-07;date_last_modified=2021-12-07;gene_id=HYPPUEv3G00000457754;owner=admin@local.host	EVM prediction LG22.322	GO:0003824,GO:0044237,GO:0005542,GO:0016740	NA	TEL
HYPPUEv3G00000460253	7213.72	0.229024	0.066526	3.44262	0.000576108	0.0939782	up in barred	1.02697	LG22	NA	gene	9260869	9343418	NA	+	NA	ID=HYPPUEv3G00000460253;Name=EVM prediction LG22.442;date_creation=2021-12-07;date_last_modified=2021-12-07;gene_id=HYPPUEv3G00000460253;owner=admin@local.host	EVM prediction LG22.442	NA	NA	TEL
HYPPUEv3G00000465899	419.787	0.31449	0.0916088	3.43297	0.00059701	0.0947872	up in barred	1.02325	LG23	NA	gene	3443006	3477655	NA	-	NA	ID=HYPPUEv3G00000465899;Name=EVM prediction LG23.164;date_creation=2021-12-07;date_last_modified=2021-12-07;gene_id=HYPPUEv3G00000465899;owner=admin@local.host	EVM prediction LG23.164	GO:0005515	NA	TEL
HYPPUEv3G00000472785	144.796	0.432877	0.126438	3.42362	0.000617936	0.0967369	up in barred	1.01441	LG23	NA	gene	13445886	13464145	NA	-	NA	ID=HYPPUEv3G00000472785;Name=EVM prediction LG23.479;date_creation=2021-12-07;date_last_modified=2021-12-07;gene_id=HYPPUEv3G00000472785;owner=admin@local.host	EVM prediction LG23.479	NA	NA	TEL
HYPPUEv3G00000503105	305.874	0.354801	0.0953733	3.72013	0.000199119	0.0552185	up in barred	1.25792	Contig10882	NA	gene	338655	353120	NA	-	NA	ID=HYPPUEv3G00000503105;Name=TP53BP2_2;date_creation=2021-12-07;date_last_modified=2021-12-13;gene_id=HYPPUEv3G00000503105;owner=admin@local.host	TP53BP2_2	GO:0005515	Apoptosis-stimulating of p53 protein 2	TEL
HYPPUEv3G00000519618	148.431	0.443798	0.120799	3.67385	0.000238922	0.0581177	up in barred	1.23569	Contig11506	NA	gene	105739	112060	NA	+	NA	ID=HYPPUEv3G00000519618;Name=CYB561;date_creation=2021-12-07;date_last_modified=2021-12-07;gene_id=HYPPUEv3G00000519618;owner=admin@local.host	CYB561	GO:0016021,GO:0016491,GO:0016491	Cytochrome b561	TEL
HYPPUEv3G00000526256	347.853	0.464034	0.12315	3.76804	0.000164535	0.0494495	up in barred	1.30584	Contig11826	NA	gene	31290	65452	NA	-	NA	ID=HYPPUEv3G00000526256;Name=PRKD1;date_creation=2021-12-13;date_last_modified=2021-12-13;gene_id=HYPPUEv3G00000526256;owner=admin@local.host	PRKD1	GO:0004672,GO:0005524,GO:0006468,GO:0004674,GO:0005524,GO:0006468	Serine/threonine-protein kinase D1	TEL
HYPPUEv3G00000530891	3048.29	0.251026	0.0712851	3.52144	0.000429207	0.0773587	up in barred	1.11149	Contig12088	NA	gene	2679	30137	NA	+	NA	ID=HYPPUEv3G00000530891;Name=PDZD4_1;date_creation=2021-12-13;date_last_modified=2021-12-13;gene_id=HYPPUEv3G00000530891;owner=admin@local.host	PDZD4_1	GO:0005515	PDZ domain-containing protein 4	TEL
HYPPUEv3G00000532634	148.078	0.816032	0.195792	4.16785	3,07480431101648e-05	0.0220414	up in barred	1.65676	Contig12413	NA	gene	1997	10321	NA	-	NA	ID=HYPPUEv3G00000532634;Name=PCDHA7;date_creation=2021-12-13;date_last_modified=2021-12-13;gene_id=HYPPUEv3G00000532634;owner=admin@local.host	PCDHA7	GO:0005509,GO:0007156,GO:0016020	Protocadherin alpha-7	TEL
HYPPUEv3G00000001668	1090.98	-0.376688	0.100337	-3.75423	0.000173874	0.0503769	up in black	1.29777	LG01	NA	gene	1828719	1835198	NA	+	NA	ID=HYPPUEv3G00000001668;Name=DHRS12_0;date_creation=2021-12-08;date_last_modified=2021-12-08;gene_id=HYPPUEv3G00000001668;owner=admin@local.host	DHRS12_0	NA	Dehydrogenase/reductase SDR family member 12	TEL
HYPPUEv3G00000003958	94.0463	-1.56492	0.400278	-3.9096	9,24494638961029e-05	0.0366251	up in black	1.43622	LG01	NA	gene	4090297	4092799	NA	+	NA	ID=HYPPUEv3G00000003958;Name=BLVRB_0;date_creation=2021-12-08;date_last_modified=2021-12-08;gene_id=HYPPUEv3G00000003958;owner=admin@local.host	BLVRB_0	NA	Flavin reductase (NADPH)	TEL
HYPPUEv3G00000011904	83.2207	-3.29096	0.886536	-3.71216	0.000205499	0.0561852	up in black	1.25038	LG01	NA	gene	13508419	13526446	NA	+	NA	ID=HYPPUEv3G00000011904;Name=ANKK1;date_creation=2021-12-08;date_last_modified=2021-12-08;gene_id=HYPPUEv3G00000011904;owner=admin@local.host	ANKK1	GO:0004672,GO:0006468,GO:0005515	Ankyrin repeat and protein kinase domain-containing protein 1	TEL
HYPPUEv3G00000028527	580.819	-0.32354	0.088026	-3.6755	0.000237379	0.0581177	up in black	1.23569	LG02	NA	gene	13566480	13573722	NA	+	NA	ID=HYPPUEv3G00000028527;Name=DDX21;date_creation=2021-12-07;date_last_modified=2022-04-12;description=ddx21;gene_id=HYPPUEv3G00000028527;owner=melanie.heckwolf@uni-oldenburg.de,admin@local.host	DDX21	GO:0003676,GO:0005524,GO:0003723,GO:0004386,GO:0005524	Nucleolar RNA helicase 2	TEL
HYPPUEv3G00000030327	1518.89	-0.623051	0.146418	-4.2553	2,08772391246629e-05	0.0220414	up in black	1.65676	LG02	NA	gene	16449882	16451826	NA	+	NA	ID=HYPPUEv3G00000030327;Name=NMRK2_0;date_creation=2021-12-07;date_last_modified=2021-12-07;gene_id=HYPPUEv3G00000030327;owner=admin@local.host	NMRK2_0	NA	Nicotinamide riboside kinase 2	TEL
HYPPUEv3G00000032391	208.789	-0.832368	0.151796	-5.48345	4,17103028501594e-08	0.00080968	up in black	3.09169	LG02	NA	gene	17908435	17929536	NA	+	NA	ID=HYPPUEv3G00000032391;Name=LY75_1;date_creation=2021-12-07;date_last_modified=2021-12-07;gene_id=HYPPUEv3G00000032391;owner=admin@local.host	LY75_1	NA	Lymphocyte antigen 75	TEL
HYPPUEv3G00000043328	481.024	-0.819582	0.228935	-3.57998	0.000343623	0.0717823	up in black	1.14398	LG03	NA	gene	1665824	1674395	NA	+	NA	ID=HYPPUEv3G00000043328;Name=CAHZ;date_creation=2021-12-07;date_last_modified=2021-12-07;gene_id=HYPPUEv3G00000043328;owner=admin@local.host	CAHZ	GO:0004089,GO:0008270	Carbonic anhydrase	TEL
HYPPUEv3G00000045113	24.8521	-1.42321	0.404476	-3.51865	0.000433743	0.0773587	up in black	1.11149	LG03	NA	gene	4293858	4295418	NA	+	NA	ID=HYPPUEv3G00000045113;Name=KLF2_0;date_creation=2021-12-07;date_last_modified=2021-12-07;gene_id=HYPPUEv3G00000045113;owner=admin@local.host	KLF2_0	NA	Krueppel-like factor 2	TEL
HYPPUEv3G00000054857	17.4017	-1.9526	0.534916	-3.65029	0.000261939	0.0627749	up in black	1.20221	LG03	NA	gene	11816239	11818618	NA	+	NA	ID=HYPPUEv3G00000054857;Name=TAL1;date_creation=2021-12-07;date_last_modified=2021-12-07;gene_id=HYPPUEv3G00000054857;owner=admin@local.host	TAL1	GO:0000981,GO:0006357,GO:0046983	T-cell acute lymphocytic leukemia protein 1	TEL
HYPPUEv3G00000071350	112.51	-0.683864	0.167655	-4.07899	4,52310673210015e-05	0.023103	up in black	1.63633	LG04	NA	gene	9758246	9761406	NA	-	NA	ID=HYPPUEv3G00000071350;Name=RGCC;date_creation=2021-12-07;date_last_modified=2021-12-07;gene_id=HYPPUEv3G00000071350;owner=admin@local.host	RGCC	GO:0051726	Regulator of cell cycle RGCC	TEL
HYPPUEv3G00000075334	17.6466	-1.52538	0.446527	-3.41609	0.000635269	0.0986547	up in black	1.00588	LG04	NA	gene	13959741	13967340	NA	+	NA	ID=HYPPUEv3G00000075334;Name=SLC5A7_3;date_creation=2021-12-07;date_last_modified=2021-12-07;gene_id=HYPPUEv3G00000075334;owner=admin@local.host	SLC5A7_3	GO:0016020,GO:0022857,GO:0055085	High affinity choline transporter 1	TEL
HYPPUEv3G00000075651	144.349	-0.436259	0.128077	-3.40622	0.000658696	0.0991209	up in black	1.00383	LG04	NA	gene	14159851	14271318	NA	-	NA	ID=HYPPUEv3G00000075651;Name=MACROD1;date_creation=2021-12-07;date_last_modified=2021-12-07;gene_id=HYPPUEv3G00000075651;owner=admin@local.host	MACROD1	NA	ADP-ribose glycohydrolase MACROD1 (Fragment)	TEL
HYPPUEv3G00000077563	985.048	-0.353194	0.0855892	-4.12662	3,6813791714514e-05	0.0220414	up in black	1.65676	LG04	NA	gene	15917831	15918322	NA	-	NA	ID=HYPPUEv3G00000077563;Name=MID1IP1L;date_creation=2021-12-07;date_last_modified=2021-12-07;gene_id=HYPPUEv3G00000077563;owner=admin@local.host	MID1IP1L	NA	Mid1-interacting protein 1-like	TEL
HYPPUEv3G00000080688	61.6754	-0.899824	0.233497	-3.85368	0.000116354	0.0403333	up in black	1.39434	LG04	NA	gene	21886043	21894384	NA	-	NA	ID=HYPPUEv3G00000080688;Name=NUDT6;date_creation=2021-12-07;date_last_modified=2021-12-07;gene_id=HYPPUEv3G00000080688;owner=admin@local.host	NUDT6	NA	Nucleoside diphosphate-linked moiety X motif 6	TEL
HYPPUEv3G00000097460	13.5853	-2.25502	0.53945	-4.18022	2,91231210603217e-05	0.0220414	up in black	1.65676	LG05	NA	gene	15452618	15455196	NA	-	NA	ID=HYPPUEv3G00000097460;Name=CDHR1_1;date_creation=2021-12-07;date_last_modified=2021-12-07;gene_id=HYPPUEv3G00000097460;owner=admin@local.host	CDHR1_1	GO:0005509,GO:0007156,GO:0016020,GO:0098609	Cadherin-related family member 1	TEL
HYPPUEv3G00000101878	41.1169	-1.57442	0.401416	-3.92216	8,77570096495555e-05	0.0354904	up in black	1.44989	LG05	NA	gene	20370678	20382425	NA	+	NA	ID=HYPPUEv3G00000101878;Name=ADAM8_0;date_creation=2021-12-07;date_last_modified=2021-12-07;gene_id=HYPPUEv3G00000101878;owner=admin@local.host	ADAM8_0	GO:0004222,GO:0006508	Disintegrin and metalloproteinase domain-containing protein 8	TEL
HYPPUEv3G00000112009	310.856	-0.331024	0.0897812	-3.68701	0.000226908	0.0576392	up in black	1.23928	LG06	NA	gene	11576546	11583586	NA	-	NA	ID=HYPPUEv3G00000112009;Name=ADK_1;date_creation=2021-12-07;date_last_modified=2021-12-07;gene_id=HYPPUEv3G00000112009;owner=admin@local.host	ADK_1	GO:0004001,GO:0006166	Adenosine kinase	TEL
HYPPUEv3G00000118120	198.206	-0.467055	0.133469	-3.49935	0.000466395	0.0808362	up in black	1.09239	LG06	NA	gene	18022483	18030911	NA	-	NA	ID=HYPPUEv3G00000118120;Name=SLC29A1_1;date_creation=2021-12-07;date_last_modified=2021-12-07;gene_id=HYPPUEv3G00000118120;owner=admin@local.host	SLC29A1_1	GO:0005337,GO:0005887,GO:0015858,GO:0005337,GO:0016021,GO:1901642	Equilibrative nucleoside transporter 1	TEL
HYPPUEv3G00000141275	156.518	-0.493387	0.133283	-3.70179	0.000214082	0.056406	up in black	1.24867	LG07	NA	gene	19694854	19756644	NA	+	NA	ID=HYPPUEv3G00000141275;Name=VMP1_1;date_creation=2021-12-07;date_last_modified=2021-12-07;gene_id=HYPPUEv3G00000141275;owner=admin@local.host	VMP1_1	NA	Vacuole membrane protein 1	TEL
HYPPUEv3G00000148939	18.3933	-3.61308	0.901832	-4.00638	6,16560813625464e-05	0.0254653	up in black	1.59405	LG08	NA	gene	7251325	7252281	NA	+	NA	ID=HYPPUEv3G00000148939;Name=RTP3_1;date_creation=2021-12-07;date_last_modified=2021-12-07;gene_id=HYPPUEv3G00000148939;owner=admin@local.host	RTP3_1	NA	Receptor-transporting protein 3	TEL
HYPPUEv3G00000150399	21.7503	-2.1771	0.601658	-3.61851	0.000296308	0.0661142	up in black	1.17971	LG08	NA	gene	9226104	9228059	NA	-	NA	ID=HYPPUEv3G00000150399;Name=LRRC15_0;date_creation=2021-12-07;date_last_modified=2021-12-07;gene_id=HYPPUEv3G00000150399;owner=admin@local.host	LRRC15_0	GO:0005515	Leucine-rich repeat-containing protein 15	TEL
HYPPUEv3G00000151038	43.6757	-1.82908	0.430113	-4.25254	2,11358415877081e-05	0.0220414	up in black	1.65676	LG08	NA	gene	9867166	9870800	NA	-	NA	ID=HYPPUEv3G00000151038;Name=NMRK2_2;date_creation=2021-12-07;date_last_modified=2021-12-07;gene_id=HYPPUEv3G00000151038;owner=admin@local.host	NMRK2_2	NA	Nicotinamide riboside kinase 2	TEL
HYPPUEv3G00000166020	7.43233	-5.82544	1.43795	-4.05121	5,09539226154296e-05	0.0247279	up in black	1.60681	LG08	NA	gene	25059651	25062426	NA	+	NA	ID=HYPPUEv3G00000166020;Name=RGS1_0;date_creation=2021-12-07;date_last_modified=2021-12-07;gene_id=HYPPUEv3G00000166020;owner=admin@local.host	RGS1_0	NA	Regulator of G-protein signaling 1	TEL
HYPPUEv3G00000175220	8.67606	-2.51355	0.657282	-3.82417	0.000131215	0.0439163	up in black	1.35737	LG09	NA	gene	8152015	8153496	NA	+	NA	ID=HYPPUEv3G00000175220;Name=NAT8L;date_creation=2021-12-07;date_last_modified=2021-12-07;gene_id=HYPPUEv3G00000175220;owner=admin@local.host	NAT8L	GO:0008080	N-acetylaspartate synthetase	TEL
HYPPUEv3G00000176523	22.6844	-2.29581	0.55447	-4.14056	3,46465849743216e-05	0.0220414	up in black	1.65676	LG09	NA	gene	10026939	10031216	NA	+	NA	ID=HYPPUEv3G00000176523;Name=FCRL5_1;date_creation=2021-12-07;date_last_modified=2021-12-07;gene_id=HYPPUEv3G00000176523;owner=admin@local.host	FCRL5_1	NA	Fc receptor-like protein 5	TEL
HYPPUEv3G00000176547	66.1827	-1.24063	0.309513	-4.00831	6,11546722544588e-05	0.0254653	up in black	1.59405	LG09	NA	gene	10031812	10036950	NA	+	NA	ID=HYPPUEv3G00000176547;Name=FCRL5_2;date_creation=2021-12-07;date_last_modified=2021-12-07;gene_id=HYPPUEv3G00000176547;owner=admin@local.host	FCRL5_2	NA	Fc receptor-like protein 5	TEL
HYPPUEv3G00000179284	371.471	-0.300235	0.0843247	-3.56046	0.000370205	0.0725901	up in black	1.13912	LG09	NA	gene	11837789	11858044	NA	+	NA	ID=HYPPUEv3G00000179284;Name=DNM2_1;date_creation=2021-12-07;date_last_modified=2021-12-07;gene_id=HYPPUEv3G00000179284;owner=admin@local.host	DNM2_1	GO:0003924,GO:0005525,GO:0003924,GO:0005874,GO:0006897	Dynamin-2	TEL
HYPPUEv3G00000182151	17.3762	-1.62221	0.420507	-3.85774	0.000114442	0.0403333	up in black	1.39434	LG09	NA	gene	15728579	15740988	NA	+	NA	ID=HYPPUEv3G00000182151;Name=NCAPG;date_creation=2021-12-07;date_last_modified=2021-12-07;gene_id=HYPPUEv3G00000182151;owner=admin@local.host	NCAPG	GO:0000796,GO:0007076	Condensin complex subunit 3	TEL
HYPPUEv3G00000188761	124.828	-2.04686	0.537864	-3.80553	0.000141501	0.0465564	up in black	1.33202	LG09	NA	gene	22505688	22507645	NA	-	NA	ID=HYPPUEv3G00000188761;Name=HEMGN;date_creation=2021-12-07;date_last_modified=2021-12-07;gene_id=HYPPUEv3G00000188761;owner=admin@local.host	HEMGN	NA	Hemogen	TEL
HYPPUEv3G00000211144	340.581	-0.383785	0.0908583	-4.224	2,40008825886376e-05	0.0220414	up in black	1.65676	LG11	NA	gene	1390496	1410690	NA	+	NA	ID=HYPPUEv3G00000211144;Name=MPRIP_1;date_creation=2021-12-07;date_last_modified=2021-12-07;gene_id=HYPPUEv3G00000211144;owner=admin@local.host	MPRIP_1	NA	Myosin phosphatase Rho-interacting protein	TEL
HYPPUEv3G00000214361	1381.55	-0.156432	0.0438339	-3.56875	0.00035869	0.0717823	up in black	1.14398	LG11	NA	gene	4539286	4589331	NA	-	NA	ID=HYPPUEv3G00000214361;Name=PLCL2;date_creation=2021-12-07;date_last_modified=2021-12-07;gene_id=HYPPUEv3G00000214361;owner=admin@local.host	PLCL2	GO:0004435,GO:0006629,GO:0007165,GO:0035556,GO:0035556	Inactive phospholipase C-like protein 2	TEL
HYPPUEv3G00000215956	3791.97	-2.56622	0.588978	-4.35707	1,31814919188437e-05	0.0213233	up in black	1.67115	LG11	NA	gene	6496950	6513036	NA	-	NA	ID=HYPPUEv3G00000215956;Name=HBB1_1;date_creation=2021-12-07;date_last_modified=2021-12-07;gene_id=HYPPUEv3G00000215956;owner=admin@local.host	HBB1_1	GO:0020037	Hemoglobin subunit beta-A	TEL
HYPPUEv3G00000215964	1578.03	-2.64612	0.626776	-4.2218	2,42359832182893e-05	0.0220414	up in black	1.65676	LG11	NA	gene	6513755	6514414	NA	+	NA	ID=HYPPUEv3G00000215964;Name=HBAB;date_creation=2021-12-07;date_last_modified=2021-12-07;gene_id=HYPPUEv3G00000215964;owner=admin@local.host	HBAB	GO:0020037	Hemoglobin subunit alpha-B	TEL
HYPPUEv3G00000216490	23.8334	-2.49546	0.707115	-3.52907	0.000417023	0.0773587	up in black	1.11149	LG11	NA	gene	6798517	6803175	NA	+	NA	ID=HYPPUEv3G00000216490;Name=HMCN1_2;date_creation=2021-12-07;date_last_modified=2021-12-07;gene_id=HYPPUEv3G00000216490;owner=admin@local.host	HMCN1_2	NA	Hemicentin-1	TEL
HYPPUEv3G00000221967	6.53543	-3.7385	1.09719	-3.40736	0.000655946	0.0991209	up in black	1.00383	LG11	NA	gene	11655755	11656303	NA	-	NA	ID=HYPPUEv3G00000221967;Name=VACWR076;date_creation=2021-12-07;date_last_modified=2021-12-07;gene_id=HYPPUEv3G00000221967;owner=admin@local.host	VACWR076	NA	Core protease I7	TEL
HYPPUEv3G00000222347	61.1299	-1.34178	0.376645	-3.56246	0.000367393	0.0725901	up in black	1.13912	LG11	NA	gene	11883662	11890582	NA	+	NA	ID=HYPPUEv3G00000222347;Name=IL6ST;date_creation=2021-12-07;date_last_modified=2021-12-07;gene_id=HYPPUEv3G00000222347;owner=admin@local.host	IL6ST	GO:0005515	Interleukin-6 receptor subunit beta	TEL
HYPPUEv3G00000229515	62.8444	-1.97909	0.482005	-4.10596	4,02637909817129e-05	0.0220607	up in black	1.65638	LG11	NA	gene	18311932	18315516	NA	+	NA	ID=HYPPUEv3G00000229515;Name=EPOR;date_creation=2021-12-07;date_last_modified=2021-12-07;gene_id=HYPPUEv3G00000229515;owner=admin@local.host	EPOR	GO:0004888,GO:0016021,GO:0005515	Erythropoietin receptor	TEL
HYPPUEv3G00000232882	29.9813	-1.45065	0.352469	-4.11567	3,86053885551031e-05	0.0220414	up in black	1.65676	LG12	NA	gene	823335	831347	NA	-	NA	ID=HYPPUEv3G00000232882;Name=DNASE1L3_0;date_creation=2021-12-07;date_last_modified=2021-12-07;gene_id=HYPPUEv3G00000232882;owner=admin@local.host	DNASE1L3_0	GO:0003824	Deoxyribonuclease gamma	TEL
HYPPUEv3G00000234787	12.9103	-1.62405	0.446289	-3.639	0.000273694	0.0632493	up in black	1.19894	LG12	NA	gene	2614095	2618250	NA	-	NA	ID=HYPPUEv3G00000234787;Name=PLAGL2_1;date_creation=2021-12-07;date_last_modified=2021-12-07;gene_id=HYPPUEv3G00000234787;owner=admin@local.host	PLAGL2_1	GO:0006351	Zinc finger protein PLAGL2	TEL
HYPPUEv3G00000241996	33.7364	-2.02348	0.558716	-3.62166	0.000292718	0.0660726	up in black	1.17998	LG12	NA	gene	10643231	10654397	NA	-	NA	ID=HYPPUEv3G00000241996;Name=CD83;date_creation=2021-12-07;date_last_modified=2021-12-07;gene_id=HYPPUEv3G00000241996;owner=admin@local.host	CD83	NA	CD83 antigen	TEL
HYPPUEv3G00000251214	31.2281	-1.92129	0.466106	-4.12201	3,75585800651936e-05	0.0220414	up in black	1.65676	LG12	NA	gene	19415933	19419731	NA	+	NA	ID=HYPPUEv3G00000251214;Name=TRAF3IP3;date_creation=2021-12-07;date_last_modified=2021-12-07;gene_id=HYPPUEv3G00000251214;owner=admin@local.host	TRAF3IP3	NA	TRAF3-interacting JNK-activating modulator	TEL
HYPPUEv3G00000252721	255.939	-1.95156	0.572285	-3.41012	0.000649345	0.0991209	up in black	1.00383	LG12	NA	gene	21024574	21031274	NA	+	NA	ID=HYPPUEv3G00000252721;Name=ALAS2;date_creation=2021-12-07;date_last_modified=2021-12-07;gene_id=HYPPUEv3G00000252721;owner=admin@local.host	ALAS2	GO:0003870,GO:0005759,GO:0006778,GO:0030170,GO:0009058,GO:0030170	5-aminolevulinate synthase, erythroid-specific, mitochondrial	TEL
HYPPUEv3G00000259370	28.1997	-2.1142	0.477384	-4.42871	9,47967528294613e-06	0.0205718	up in black	1.68673	LG13	NA	gene	2837613	2845935	NA	+	NA	ID=HYPPUEv3G00000259370;Name=TNFRSF22;date_creation=2021-12-07;date_last_modified=2021-12-07;gene_id=HYPPUEv3G00000259370;owner=admin@local.host	TNFRSF22	GO:0005515,GO:0005515,GO:0007165	Tumor necrosis factor receptor superfamily member 22	TEL
HYPPUEv3G00000262013	36.6268	-0.726497	0.206216	-3.52298	0.000426718	0.0773587	up in black	1.11149	LG13	NA	gene	6293015	6299301	NA	+	NA	ID=HYPPUEv3G00000262013;Name=GGT5_0;date_creation=2021-12-07;date_last_modified=2021-12-07;gene_id=HYPPUEv3G00000262013;owner=admin@local.host	GGT5_0	GO:0006751,GO:0036374	Glutathione hydrolase 5 proenzyme	TEL
HYPPUEv3G00000264765	31.3606	-2.09585	0.469475	-4.46425	8,03495159954776e-06	0.0205718	up in black	1.68673	LG13	NA	gene	8897706	8898326	NA	-	NA	ID=HYPPUEv3G00000264765;Name=GP1BB;date_creation=2021-12-07;date_last_modified=2021-12-07;gene_id=HYPPUEv3G00000264765;owner=admin@local.host	GP1BB	NA	Platelet glycoprotein Ib beta chain	TEL
HYPPUEv3G00000267440	33.9832	-2.13177	0.593145	-3.59402	0.000325618	0.0694604	up in black	1.15826	LG13	NA	gene	12029760	12030335	NA	+	NA	ID=HYPPUEv3G00000267440;Name=PL;date_creation=2021-12-07;date_last_modified=2021-12-07;gene_id=HYPPUEv3G00000267440;owner=admin@local.host	PL	GO:0000786,GO:0003677,GO:0006334	Protamine-like protein	TEL
HYPPUEv3G00000290286	75.4201	-1.01343	0.289123	-3.50518	0.0004563	0.079799	up in black	1.098	LG14	NA	gene	11084148	11100889	NA	+	NA	ID=HYPPUEv3G00000290286;Name=JAK2_1;date_creation=2021-12-07;date_last_modified=2021-12-07;gene_id=HYPPUEv3G00000290286;owner=admin@local.host	JAK2_1	GO:0004672,GO:0006468	Tyrosine-protein kinase JAK2	TEL
HYPPUEv3G00000290860	17.8903	-2.64839	0.553123	-4.78807	1,68393100062026e-06	0.0075039	up in black	2.12471	LG14	NA	gene	11620116	11630978	NA	-	NA	ID=HYPPUEv3G00000290860;Name=NT5C2_2;date_creation=2021-12-07;date_last_modified=2021-12-07;gene_id=HYPPUEv3G00000290860;owner=admin@local.host	NT5C2_2	NA	Cytosolic purine 5'-nucleotidase	TEL
HYPPUEv3G00000318273	13.08	-2.849	0.603324	-4.72217	2,33346837974127e-06	0.00754955	up in black	2.12208	LG15	NA	gene	15770383	15773269	NA	-	NA	ID=HYPPUEv3G00000318273;Name=RHBG_3;date_creation=2021-12-07;date_last_modified=2021-12-07;gene_id=HYPPUEv3G00000318273;owner=admin@local.host	RHBG_3	GO:0008519,GO:0016020,GO:0072488	Ammonium transporter Rh type B	TEL
HYPPUEv3G00000323021	74.4369	-1.33509	0.322552	-4.13916	3,4858314257335e-05	0.0220414	up in black	1.65676	LG15	NA	gene	21247428	21252855	NA	+	NA	ID=HYPPUEv3G00000323021;Name=AT5G56560;date_creation=2021-12-07;date_last_modified=2021-12-07;gene_id=HYPPUEv3G00000323021;owner=admin@local.host	AT5G56560	NA	Putative FBD-associated F-box protein At5g56560	TEL
HYPPUEv3G00000343944	47.6461	-2.53589	0.604841	-4.19266	2,75705856037229e-05	0.0220414	up in black	1.65676	LG16	NA	gene	23659296	23668636	NA	-	NA	ID=HYPPUEv3G00000343944;Name=EVM prediction LG16.935;date_creation=2021-12-07;date_last_modified=2021-12-07;gene_id=HYPPUEv3G00000343944;owner=admin@local.host	EVM prediction LG16.935	NA	NA	TEL
HYPPUEv3G00000350540	39.9502	-2.19811	0.583236	-3.76881	0.00016403	0.0494495	up in black	1.30584	LG17	NA	gene	8196131	8198834	NA	+	NA	ID=HYPPUEv3G00000350540;Name=EVM prediction LG17.308;date_creation=2021-12-07;date_last_modified=2021-12-07;gene_id=HYPPUEv3G00000350540;owner=admin@local.host	EVM prediction LG17.308	GO:0005525,GO:0005874,GO:0007017	NA	TEL
HYPPUEv3G00000354806	167.327	-0.770505	0.217365	-3.54475	0.000392991	0.0762873	up in black	1.11755	LG17	NA	gene	12692604	12694226	NA	-	NA	ID=HYPPUEv3G00000354806;Name=EVM prediction LG17.515;date_creation=2021-12-07;date_last_modified=2021-12-07;gene_id=HYPPUEv3G00000354806;owner=admin@local.host	EVM prediction LG17.515	GO:0004602,GO:0006979	NA	TEL
HYPPUEv3G00000360500	156.06	-0.344672	0.0977584	-3.52575	0.00042228	0.0773587	up in black	1.11149	LG17	NA	gene	16193240	16203333	NA	-	NA	ID=HYPPUEv3G00000360500;Name=EVM prediction LG17.770;date_creation=2021-12-07;date_last_modified=2021-12-07;gene_id=HYPPUEv3G00000360500;owner=admin@local.host	EVM prediction LG17.770	GO:0005515	NA	TEL
HYPPUEv3G00000366263	54.8285	-2.2409	0.516919	-4.33512	1,45682415125729e-05	0.0217537	up in black	1.66247	LG17	NA	gene	22524105	22526585	NA	-	NA	ID=HYPPUEv3G00000366263;Name=EVM prediction LG17.1041;date_creation=2021-12-07;date_last_modified=2021-12-07;gene_id=HYPPUEv3G00000366263;owner=admin@local.host	EVM prediction LG17.1041	GO:0003700,GO:0006357,GO:0006355,GO:0043565	NA	TEL
HYPPUEv3G00000376215	96.1833	-1.72997	0.363414	-4.76033	1,93279912996049e-06	0.0075039	up in black	2.12471	LG18	NA	gene	6778232	6786622	NA	-	NA	ID=HYPPUEv3G00000376215;Name=EVM prediction LG18.300;date_creation=2021-12-07;date_last_modified=2021-12-07;gene_id=HYPPUEv3G00000376215;owner=admin@local.host	EVM prediction LG18.300	GO:0008519,GO:0016020,GO:0072488	NA	TEL
HYPPUEv3G00000377324	171.426	-1.96533	0.540014	-3.6394	0.000273271	0.0632493	up in black	1.19894	LG18	NA	gene	7769477	7769845	NA	-	NA	ID=HYPPUEv3G00000377324;Name=EVM prediction LG18.355;date_creation=2021-12-07;date_last_modified=2021-12-07;gene_id=HYPPUEv3G00000377324;owner=admin@local.host	EVM prediction LG18.355	NA	NA	TEL
HYPPUEv3G00000388395	52.8076	-1.45991	0.353905	-4.12515	3,70485834133066e-05	0.0220414	up in black	1.65676	LG19	NA	gene	1498941	1520881	NA	+	NA	ID=HYPPUEv3G00000388395;Name=EVM prediction LG19.90;date_creation=2021-12-07;date_last_modified=2021-12-07;gene_id=HYPPUEv3G00000388395;owner=admin@local.host	EVM prediction LG19.90	GO:0003876,GO:0032264,GO:0005179,GO:0005576	NA	TEL
HYPPUEv3G00000390691	22.9287	-1.87233	0.496234	-3.77308	0.000161247	0.0494495	up in black	1.30584	LG19	NA	gene	4286632	4288570	NA	-	NA	ID=HYPPUEv3G00000390691;Name=EVM prediction LG19.205;date_creation=2021-12-07;date_last_modified=2021-12-07;gene_id=HYPPUEv3G00000390691;owner=admin@local.host	EVM prediction LG19.205	GO:0036297,GO:0043240	NA	TEL
HYPPUEv3G00000393984	120.56	-0.484469	0.135604	-3.57267	0.000353358	0.0717823	up in black	1.14398	LG19	NA	gene	8231645	8234355	NA	-	NA	ID=HYPPUEv3G00000393984;Name=EVM prediction LG19.368;date_creation=2021-12-07;date_last_modified=2021-12-07;gene_id=HYPPUEv3G00000393984;owner=admin@local.host	EVM prediction LG19.368	NA	NA	TEL
HYPPUEv3G00000395815	5.29415	-3.35877	0.977473	-3.43617	0.000589995	0.0947872	up in black	1.02325	LG19	NA	gene	10906619	10909457	NA	+	NA	ID=HYPPUEv3G00000395815;Name=EVM prediction LG19.448;date_creation=2021-12-07;date_last_modified=2021-12-07;gene_id=HYPPUEv3G00000395815;owner=admin@local.host	EVM prediction LG19.448	NA	NA	TEL
HYPPUEv3G00000401915	251.516	-0.608077	0.123313	-4.93118	8,1736103396437e-07	0.00528887	up in black	2.27664	LG19	NA	gene	16002493	16020561	NA	-	NA	ID=HYPPUEv3G00000401915;Name=EVM prediction LG19.717;date_creation=2021-12-07;date_last_modified=2021-12-07;gene_id=HYPPUEv3G00000401915;owner=admin@local.host	EVM prediction LG19.717	GO:0003677,GO:0016540	NA	TEL
HYPPUEv3G00000405373	66.7325	-1.04222	0.300016	-3.4739	0.000512956	0.0858405	up in black	1.06631	LG19	NA	gene	18172902	18182908	NA	+	NA	ID=HYPPUEv3G00000405373;Name=EVM prediction LG19.846;date_creation=2021-12-07;date_last_modified=2021-12-07;gene_id=HYPPUEv3G00000405373;owner=admin@local.host	EVM prediction LG19.846	NA	NA	TEL
HYPPUEv3G00000448744	151.284	-2.30437	0.545786	-4.22211	2,42029503747486e-05	0.0220414	up in black	1.65676	LG21	NA	gene	16448237	16452598	NA	-	NA	ID=HYPPUEv3G00000448744;Name=EVM prediction LG21.589;date_creation=2021-12-07;date_last_modified=2021-12-07;gene_id=HYPPUEv3G00000448744;owner=admin@local.host	EVM prediction LG21.589	NA	NA	TEL
HYPPUEv3G00000457817	1414.76	-0.28341	0.0793863	-3.57001	0.000356966	0.0717823	up in black	1.14398	LG22	NA	gene	7544716	7546475	NA	-	NA	ID=HYPPUEv3G00000457817;Name=EVM prediction LG22.324;date_creation=2021-12-07;date_last_modified=2021-12-07;gene_id=HYPPUEv3G00000457817;owner=admin@local.host	EVM prediction LG22.324	NA	NA	TEL
HYPPUEv3G00000469083	111.469	-0.556421	0.144023	-3.86343	0.000111807	0.0403333	up in black	1.39434	LG23	NA	gene	7928768	7940078	NA	-	NA	ID=HYPPUEv3G00000469083;Name=EVM prediction LG23.313;date_creation=2021-12-07;date_last_modified=2021-12-07;gene_id=HYPPUEv3G00000469083;owner=admin@local.host	EVM prediction LG23.313	NA	NA	TEL
HYPPUEv3G00000473262	24.0468	-1.08966	0.31756	-3.43134	0.000600599	0.0947872	up in black	1.02325	LG23	NA	gene	13929618	13936787	NA	-	NA	ID=HYPPUEv3G00000473262;Name=EVM prediction LG23.500;date_creation=2021-12-07;date_last_modified=2021-12-07;gene_id=HYPPUEv3G00000473262;owner=admin@local.host	EVM prediction LG23.500	GO:0035723,GO:0042010	NA	TEL
HYPPUEv3G00000475573	80.5521	-0.992977	0.284633	-3.48862	0.000485515	0.0826738	up in black	1.08263	LG23	NA	gene	16738124	16742144	NA	+	NA	ID=HYPPUEv3G00000475573;Name=EVM prediction LG23.609;date_creation=2021-12-07;date_last_modified=2021-12-07;gene_id=HYPPUEv3G00000475573;owner=admin@local.host	EVM prediction LG23.609	NA	NA	TEL
HYPPUEv3G00000475726	1004.55	-0.53614	0.125479	-4.27273	1,93094317739515e-05	0.0220414	up in black	1.65676	LG23	NA	gene	16880995	16882904	NA	-	NA	ID=HYPPUEv3G00000475726;Name=EVM prediction LG23.615;date_creation=2021-12-07;date_last_modified=2021-12-07;gene_id=HYPPUEv3G00000475726;owner=admin@local.host	EVM prediction LG23.615	GO:0006955,GO:0042612	NA	TEL
HYPPUEv3G00000510143	98.5465	-2.64105	0.653586	-4.04086	5,32544491985121e-05	0.0249934	up in black	1.60217	Contig11294	NA	gene	42034	52834	NA	+	NA	ID=HYPPUEv3G00000510143;Name=CLDN20_1;date_creation=2021-12-07;date_last_modified=2021-12-13;gene_id=HYPPUEv3G00000510143;owner=admin@local.host	CLDN20_1	GO:0005198,GO:0005923,GO:0016021	Claudin-20	TEL
HYPPUEv3G00000520954	44.4557	-1.03633	0.288024	-3.59808	0.000320579	0.0691452	up in black	1.16024	Contig11575	NA	gene	51	7372	NA	+	NA	ID=HYPPUEv3G00000520954;Name=NLRP12_3;date_creation=2021-12-13;date_last_modified=2021-12-13;gene_id=HYPPUEv3G00000520954;owner=admin@local.host	NLRP12_3	GO:0005515,GO:0042981	NACHT, LRR and PYD domains-containing protein 12	TEL
HYPPUEv3G00000522217	75.6672	-0.719012	0.203285	-3.53696	0.000404754	0.0773587	up in black	1.11149	Contig11641	NA	gene	888	28047	NA	+	NA	ID=HYPPUEv3G00000522217;Name=HECTD2;date_creation=2021-12-07;date_last_modified=2021-12-07;gene_id=HYPPUEv3G00000522217;owner=admin@local.host	HECTD2	GO:0004842	Probable E3 ubiquitin-protein ligase HECTD2	TEL
HYPPUEv3G00000522245	66.762	-0.881529	0.201568	-4.37335	1,22353510440177e-05	0.0213233	up in black	1.67115	Contig11641	NA	gene	28137	32643	NA	+	NA	ID=HYPPUEv3G00000522245;Name=PHNH;date_creation=2021-12-07;date_last_modified=2021-12-07;gene_id=HYPPUEv3G00000522245;owner=admin@local.host	PHNH	NA	Alpha-D-ribose 1-methylphosphonate 5-triphosphate synthase subunit PhnH	TEL
HYPPUEv3G00000530450	211.671	-0.370658	0.104853	-3.53502	0.000407751	0.0773587	up in black	1.11149	Contig12037	NA	gene	7296	20497	NA	+	NA	ID=HYPPUEv3G00000530450;Name=ARAP3;date_creation=2021-12-13;date_last_modified=2021-12-13;gene_id=HYPPUEv3G00000530450;owner=admin@local.host	ARAP3	GO:0005096,GO:0005515,GO:0007165	Arf-GAP with Rho-GAP domain, ANK repeat and PH domain-containing protein 3	TEL
HYPPUEv3G00000531727	61.4007	-2.23017	0.50555	-4.41137	1,02716698301427e-05	0.0205718	up in black	1.68673	Contig12173	NA	gene	10815	18731	NA	+	NA	ID=HYPPUEv3G00000531727;Name=WNK4_0;date_creation=2021-12-13;date_last_modified=2021-12-13;gene_id=HYPPUEv3G00000531727;owner=admin@local.host	WNK4_0	GO:0004672,GO:0005524,GO:0006468,GO:0004674,GO:0005524	Serine/threonine-protein kinase WNK4	TEL
HYPPUEv3G00000531749	75.673	-1.99778	0.47709	-4.18742	2,82148551658552e-05	0.0220414	up in black	1.65676	Contig12173	NA	gene	18810	22469	NA	+	NA	ID=HYPPUEv3G00000531749;Name=WNK4;date_creation=2021-12-13;date_last_modified=2021-12-13;gene_id=HYPPUEv3G00000531749;owner=admin@local.host	WNK4	NA	Serine/threonine-protein kinase WNK4	TEL
